# Supplementary material for: Spatial fibroblast niches define Crohn’s fistulae
Source: Nature. 2025 Nov 12;649(8097):703–12. doi: 10.1038/s41586-025-09744-y (PMC12804086; doi:10.1038/s41586-025-09744-y)
Supplement: Supplementary file 4 — Table summarizing clinical characteristics of all patient samples included in the study, detailing key demographic and clinical variables such as age, sex, diagnosis, disease subtype, anatomical site, inflammation status and treatment history, as well as which experiments were performed. [file 41586_2025_9744_MOESM4_ESM.xlsx]

## Sheet: SUMMARY
Summary of Patient Characteristics
Total Fistulae, n=68 (48 patients)
Sample Type	Subtype	n	%
Crohn’s associated fistulae (n=51)	Internal: Enteroenteric/enterocolic	30	58.8
	External: Perianal	13	25.5
	External: Enterocutaneous	4	7.8
	External: Colocutaneous	4	7.8
Non-Crohn’s associated fistulae (n=17)	Diverticular	15	88.2
	Idiopathic cryptoglandular perianal	2	11.8
Additional samples (n=19)	Non-fistulating Crohn’s	7	36.8
	Healthy, non IBD	12	63.2

## Sheet: CLINICAL_METADATA
									Clinical Metadata
Study Code	Path ID	Date of Surgery	Run	Experiment	Chemistry	CITE-Seq	Slide Batch (ST)	Hashing Code or Slide ID (ST)	Disease	Phenotype (Montreal)	Location	Involvement status	Epithelial Status	Gender	Age	Current CD medications	Previous biologics or immunomodulators
scRNA-seq
TIP 522	NA	30.06.2021	SC RUN 1	Epithelial Enrichment + CD45/Stromal Enrichment	5' 10X scRNA	YES	NA	HTO_5	Healthy	NA	Ileum	NA	NA	M	79	NA	NA
TIP 473	NA	10.04.2021	SC RUN 1	Epithelial Enrichment + CD45/Stromal Enrichment	5' 10X scRNA	YES	NA	HTO_1	CD	Fistulating (B3)	Ileum	Involved	NA	M	55	Nil	8/52 budesonide prior to surgery
TIP 473	NA	10.04.2021	SC RUN 1	Epithelial Enrichment + CD45/Stromal Enrichment	5' 10X scRNA	YES	NA	HTO_2	CD	Fistulating (B3)	Ileum	Uninvolved	NA	M	55	Nil	8/52 budesonide prior to surgery
GI 6788	NA	25.03.2021	SC RUN 1	Epithelial Enrichment + CD45/Stromal Enrichment	5' 10X scRNA	YES	NA	HTO_3	CD	Inflammatory (B1)	Ileum	Involved	NA	M	41	Adalimumab eow	Infliximab 2008-2012, Azathioprine
GI 6788	NA	25.03.2021	SC RUN 1	Epithelial Enrichment + CD45/Stromal Enrichment	5' 10X scRNA	YES	NA	HTO_4	CD	Inflammatory (B1)	Ileum	Uninvolved	NA	M	41	Adalimumab eow	Infliximab 2008-2012, Azathioprine
GI 6968	NA	07.12.2021	SC RUN 2	Epithelial Enrichment + CD45/Stromal Enrichment	5' 10X scRNA	YES	NA	HTO_7	Healthy	NA	Ileum	NA	NA	F	61	NA	NA
TIP 535 ECF	NA	15.07.2021	SC RUN 2 (Epi/CD45/Str) + SC RUN 9 (Str)	Epithelial Enrichment + CD45/Stromal Enrichment , Stromal Enrichment	5' 10X scRNA	YES	NA	HTO_1 (R2) , HTO_1(R9)	CD	Fistulating (B3)	Ileum	Involved	NA	F	51	Ustekinumab Q8W	Infliximab (pre-stomal ileitis), vedolizumab
TIP 535 ECF	NA	15.07.2021	SC RUN 2	Epithelial Enrichment + CD45/Stromal Enrichment	5' 10X scRNA	YES	NA	HTO_2	CD	Fistulating (B3)	Ileum	Involved	NA	F	51	Ustekinumab Q8W	Infliximab (pre-stomal ileitis), vedolizumab
TIP 535 FIST TRACT	NA	15.07.2021	SC RUN 9	Stromal Enrichment	5' 10X scRNA	YES	NA	HTO_2	CD	Fistulating (B3)	Ileum	Involved	NA	F	51	Ustekinumab Q8W	Infliximab (pre-stomal ileitis), vedolizumab
TIP 535 MUC FST	NA	15.07.2021	SC RUN 4 (Epi/CD45/Str) + SC RUN 7 (Str)	Epithelial Enrichment + CD45/Stromal Enrichment , Stromal Enrichment	5' 10X scRNA	YES	NA	HTO_2 (R4), HTO_7 (R7)	CD	Fistulating (B3)	Ileum	Involved	NA	F	51	Ustekinumab Q8W	Infliximab (pre-stomal ileitis), vedolizumab
GI 7051	NA	27.05.2021	SC RUN 2	Epithelial Enrichment + CD45/Stromal Enrichment	5' 10X scRNA	YES	NA	HTO_3	CD	Inflammatory (B1)	Ileum	Involved	NA	M	28	Adalimumab (enteropathic arthropathy)	Adalimumab - SNR, Ustekinumab - PNR, IFX - PNR
GI 7051	NA	27.05.2021	SC RUN 2	Epithelial Enrichment + CD45/Stromal Enrichment	5' 10X scRNA	YES	NA	HTO_4	CD	Inflammatory (B1)	Ileum	Uninvolved	NA	M	28	Adalimumab (enteropathic arthropathy)	Adalimumab - SNR, Ustekinumab - PNR, IFX - PNR
GI 7595	NA	26.08.2021	SC RUN 2	Epithelial Enrichment + CD45/Stromal Enrichment	5' 10X scRNA	YES	NA	HTO_5	CD	Stricturing (B2)	Ileum	Involved	NA	F	17	Azathioprine, Adalimumab eow	NIL
GI 7595	NA	26.08.2021	SC RUN 2	Epithelial Enrichment + CD45/Stromal Enrichment	5' 10X scRNA	YES	NA	HTO_6	CD	Stricturing (B2)	Ileum	Uninvolved	NA	F	17	Azathioprine, Adalimumab eow	NIL
TIP 633	NA	22.12.2021	SC RUN 3	Epithelial Enrichment + CD45/Stromal Enrichment	5' 10X scRNA	YES	NA	HTO_7	Healthy	NA	Ileum	NA	NA	M	66	NA	NA
TIP 559	NA	13.09.2021	SC RUN 3 (Epi/CD45/Str) + SC RUN 9 (Str)	Epithelial Enrichment + CD45/Stromal Enrichment , Stromal Enrichment	5' 10X scRNA	YES	NA	HTO_1 (R3), HTO_3(R9)	CD (A3L3B3)	Fistulating (B3)	Ileum	Involved	NA	M	48	Prednisolone	NA
TIP 559	NA	13.09.2021	SC RUN 3	Epithelial Enrichment + CD45/Stromal Enrichment	5' 10X scRNA	YES	NA	HTO_2	CD	Fistulating (B3)	Ileum	Uninvolved	NA	M	48	Prednisolone	NA
TIP 651	NA	13.01.2022	SC RUN 3 (Epi/CD45/Str) + SC RUN 8 (Str)	Epithelial Enrichment + CD45/Stromal Enrichment , Stromal Enrichment	5' 10X scRNA	YES	NA	HTO_3(R3), HTO_6(R8)	CD	Inflammatory (B1)	Ileum	Involved	NA	F	20	Ustekinumab Q4W	NA
TIP 651	NA	13.01.2022	SC RUN 3	Epithelial Enrichment + CD45/Stromal Enrichment	5' 10X scRNA	YES	NA	HTO_4	CD	Inflammatory (B1)	Ileum	Uninvolved	NA	F	20	Ustekinumab Q4W	NA
IBD 38	NA	20.07.2021	SC RUN 3 (Epi/CD45/Str) + SC RUN 8 (Str)	Epithelial Enrichment + CD45/Stromal Enrichment , Stromal Enrichment	5' 10X scRNA	YES	NA	HTO_5 (R3), HTO_2(R8)	CD	Stricturing (B2)	Ileum	Involved	NA	F	74	NIL	Azathioprine induced pancreatitis
IBD 38	NA	20.07.2021	SC RUN 3	Epithelial Enrichment + CD45/Stromal Enrichment	5' 10X scRNA	YES	NA	HTO_6	CD	Fistulating (B3)	Ileum	Uninvolved	NA	F	74	NIL	Azathioprine induced pancreatitis
GI 6239	NA	31.03.2021	SC RUN 4 (Epi/CD45/Str) + SC RUN 7 (Str)	Epithelial Enrichment + CD45/Stromal Enrichment , Stromal Enrichment	5' 10X scRNA	YES	NA	HTO_1(R4), HTO_2(R7)	CD	Inflammatory (B1)	Ileum	Involved	NA	M	45	Ustekinumab Q4W	SNR IFX, SNR ADA. Azathioprine, methotrexate
GI 7738	NA	18.11.2021	SC RUN 4	Epithelial Enrichment + CD45/Stromal Enrichment	5' 10X scRNA	YES	NA	HTO_3	CD	Stricturing (B2)	Ileum	Involved	NA	M	29	Azathioprine, adalimumab	NA
GI 7738	NA	18.11.2021	SC RUN 4	Epithelial Enrichment + CD45/Stromal Enrichment	5' 10X scRNA	YES	NA	HTO_4	CD	Fistulating (B3)	Ileum	Uninvolved	NA	M	29	Adalimumab eow	Azathioprine
TIP 420	NA	23.02.2021	SC RUN 5	Epithelial Enrichment + CD45/Stromal Enrichment	5' 10X scRNA	YES	NA	HTO_1	CD	Inflammatory (B1)	Ileum	Involved	NA	F	19	Adalimumab eow, azathioprine	Azathioprine
TIP 525	NA	03.03.2022	SC RUN 5	Epithelial Enrichment + CD45/Stromal Enrichment	5' 10X scRNA	YES	NA	HTO_2	Healthy	NA	Ileum	NA	NA	M	64	NA	NA
GI 7833	NA	09.12.2021	SC RUN 5	Epithelial Enrichment + CD45/Stromal Enrichment	5' 10X scRNA	YES	NA	HTO_3	CD	Stricturing (B2)	Ileum	Involved	NA	M	25	Nil	Nil
TIP 652	NA	13.01.2022	SC RUN 5	Epithelial Enrichment + CD45/Stromal Enrichment	5' 10X scRNA	YES	NA	HTO_4	CD	Stricturing (B2)	Ileum	Involved	NA	M	36	Ustekinumab, azathioprine, budesonide	Adalimumab, vedolizumab
TIP 815	NA	30.06.2022	SC RUN 7	Stromal Enrichment	5' 10X scRNA	YES	NA	HTO_3	CD	Inflammatory (B1)	Ileum	Involved	NA	F	75	Vedo Q8W	Nil
GI 7812	NA	16.06.2022	SC RUN 7	Stromal Enrichment	5' 10X scRNA	YES	NA	HTO_4	CD	Inflammatory (B1)	Ileum	Involved	NA	F	40	Nil	Nil
TIP 852	NA	26.09.2022	SC RUN 8	Stromal Enrichment	5' 10X scRNA	YES	NA	HTO_3	Healthy	NA	Ileum	NA	NA	M	79	NA	NA
GI 8366	NA	11.10.2022	SC RUN 8	Stromal Enrichment	5' 10X scRNA	YES	NA	HTO_4	Healthy	NA	Ileum	NA	NA	M	72	NA	NA
GI 6966	NA	04.07.2022	SC RUN 9	Stromal Enrichment	5' 10X scRNA	YES	NA	HTO_4	CD	Stricturing (B2)	Ileum	Involved	NA	M	29	Vedolizumab	Ustekinumab
Visium ST
GI 7051	NA	27.05.2021	FFPE ST RUN 1	10X Visium (Spatial Transcriptomics)	NA	NA	V12M15-091	R1_A5	CD	Inflammatory (B1)	Ileum	Involved	NA	M	28	Adalimumab (enteropathic arthropathy)	Adalimumab - SNR, Ustekinumab - PNR, IFX - PNR
GI 6968	NA	07.12.2021	FFPE ST RUN 1	10X Visium (Spatial Transcriptomics)	NA	NA	V12M15-091	R1_A6	Healthy	NA	Ileum	NA	NA	F	61	NA	NA
GI 7595	NA	26.08.2021	FFPE ST RUN 1	10X Visium (Spatial Transcriptomics)	NA	NA	V12M15-091	R1_A7	CD	Stricturing (B2)	Ileum	Involved	NA	F	17	Azathioprine, Adalimumab eow	NIL
TIP 559	NA	13.09.2021	FFPE ST RUN 2	10X Visium (Spatial Transcriptomics)	NA	NA	V12U21-275	R2_B5	CD	Fistulating (B3)	Ileocolic	Involved	Non-Epi	M	48	Prednisolone	NA
TIP 815	NA	30.06.2022	FFPE ST RUN 2	10X Visium (Spatial Transcriptomics)	NA	NA	V12U21-275	R2_B6	CD	Inflammatory (B1)	Ileum	Involved	NA	F	75	Vedo Q8W	Nil
TIP 522	NA	30.06.2021	FFPE ST RUN 2	10X Visium (Spatial Transcriptomics)	NA	NA	V12U21-275	R2_B7	Healthy	NA	Ileum	NA	NA	M	79	NA	NA
JR_28598_21	JR_28598_21	15.07.2021	FFPE ST RUN 2	10X Visium (Spatial Transcriptomics)	NA	NA	V12U21-275	R2_B8	CD	Fistulating (B3) A2L3B3p	Enterocutaneous	Involved	Columnar + Squamous	F	51	Ustekinumab Q8W	Infliximab (pre-stomal ileitis), vedolizumab
GI 6966	NA	04.07.2022	FFPE ST RUN 3	10X Visium (Spatial Transcriptomics)	NA	NA	V12Y31-028	R2_B4	CD	Inflammatory (B1)	Ileum	Involved	NA	M	29	Vedolizumab	Ustekinumab
JR_35259_13	JR_35259_13	12.09.2013	FFPE ST RUN 4	10X Visium (Spatial Transcriptomics)	NA	NA	V12U21-325	R3_B9	CD	Fistulating (B3) A2L3B3	Ileal sigmoid	Involved	Columnar	F	34	Nil	Not documented
JR_51343_21	JR_51343_21	13.12.2021	FFPE ST RUN 4	10X Visium (Spatial Transcriptomics)	NA	NA	V12U21-325	R3_B10	CD	Fistulating (B3) A2L1B3	Ileal sigmoid	Involved	Non-Epi	F	36	Adalimumab	Nil
JR_31183_22	JR_31183_22	26.07.2022	FFPE ST RUN 4	10X Visium (Spatial Transcriptomics)	NA	NA	V12U21-325	R3_B11	CD	Fistulating (B3) A1L3B3p	Terminal ileal	Involved	Non-Epi	M	26	Ustekinumab	5-ASA, azathioprine, MTX, IFX, ADA
JR_17451_20	JR_17451_20	05.06.2020	FFPE ST RUN 4	10X Visium (Spatial Transcriptomics)	NA	NA	V12U21-325	R3_B12	CD	Fistulating (B3) A3L3B3p	Ileosigmoid	Involved	Columnar	F	62	Ustekinumab	Azathioprine
BAY 113385_21	H113385_21	07.06.2021	FFPE ST RUN 5	10X Visium (Spatial Transcriptomics)	NA	NA	V12U06-014	R4_A1	CD	Fistulating (B3)	Colocutaneous	Involved	Squamous	F	41	Steroids	NA
BAY_22635_21	H022635_21_1_4	19.02.2021	FFPE ST RUN 5	10X Visium (Spatial Transcriptomics)	NA	NA	V12U06-014	R4_A2	CD	Fistulating	Sigmoid-Jejunal	Involved	Non-Epi	F	73	Steroids	Steroids
BAY_94350_21	H094350_21_1_10	22.07.2021	FFPE ST RUN 5	10X Visium (Spatial Transcriptomics)	NA	NA	V12U06-014	R4_A3	CD	Fistulating (B3)	Ileocaecal	Involved	Non-Epi	M	27	Steroids	None
JR 9174_22	JR_9174_22	03.03.2022	FFPE ST RUN 5	10X Visium (Spatial Transcriptomics)	NA	NA	V12U06-014	R4_A4	DIVERTICULAR	Fistulating	Diverticular	Involved	Non-Epi	M	56	NA	NA
JR_50621_22	JR_50621_22	24.11.2022	FFPE ST RUN 6	10X Visium (Spatial Transcriptomics)	NA	NA	V12D12-289	R5_A10	DIVERTICULAR	Fistulating	Diverticular	Involved	Columnar	M	42	NA	NA
JR_18170_21	JR_18170_21	13.05.2021	FFPE ST RUN 6	10X Visium (Spatial Transcriptomics)	NA	NA	V12D12-289	R5_A11	DIVERTICULAR	Fistulating	Diverticular (Colovaginal)	Involved	Non-Epi	F	76	NA	NA
TIP 525	NA	03.03.2022	FFPE ST RUN 6	10X Visium (Spatial Transcriptomics)	NA	NA	V12D12-289	R5_A12	Healthy	NA	Ileum	NA	NA	M	64	NA	NA
JR_8610_23	JR_8610_23	23.02.2023	FFPE ST RUN 7	10X Visium (Spatial Transcriptomics)	NA	NA	V12D12-292	R5_A5	CD	Fistulating (B3) A2L1B3p	Perianal	Involved	Squamous	M	39	Adalimumab	Azathioprine, IFX
BAY_115964_11	H115964_11_VII	14.10.2011	FFPE ST RUN 7	10X Visium (Spatial Transcriptomics)	NA	NA	V12D12-292	R5_A6	CD	Fistulating (B3)	Ileocolic	Involved	Columnar	M	61	Steroids and azathioprine	Steroids
JR_45695_21	JR_45695_21	08.11.2021	FFPE ST RUN 7	10X Visium (Spatial Transcriptomics)	NA	NA	V12D12-292	R5_A6	NON-CD	Fistulating	Perianal	Involved	Squamous	M	70	NA	NA
JR_51747_22	JR_51747_22	01.12.2022	FFPE ST RUN 7	10X Visium (Spatial Transcriptomics)	NA	NA	V12D12-292	R5_A7	DIVERTICULAR	Fistulating	Diverticular	Involved	Non-Epi	M	74	NA	NA
BAY_48715_20	H048715_20	04.05.2020	FFPE ST RUN 7	10X Visium (Spatial Transcriptomics)	NA	NA	V12D12-292	R5_A8	CD	Fistulating (B3)	Anal	Involved	Squamous	F	33	Steroids	Steroids
JR_15707_22	JR_15707_22	14.04.2022	FFPE ST RUN 8	10X Visium (Spatial Transcriptomics)	NA	NA	V12D12-290	R6_B9	NON-CD	Fistulating	Perianal	Involved	Non-Epi	M	59	NA	NA
JR_43196_21	JR_43196_21	21.10.2021	FFPE ST RUN 8	10X Visium (Spatial Transcriptomics)	NA	NA	V12D12-290	R6_B9	CD	Fistulating (B3) A2L3B2p	Perianal	Involved	Squamous	M	46	IFX	AZA, 6MP, MYC, MTX
JR_47926_22	JR_47926_22	08.11.2022	FFPE ST RUN 8	10X Visium (Spatial Transcriptomics)	NA	NA	V12D12-290	R6_B11	CD	Fistulating (B3) A2L3B1	Colonic	Involved	Columnar	F	27	AZA, IFX	ADA, VEDO, USTE
JR_23234_23	JR_23234_23	24.05.2023	FFPE ST RUN 8	10X Visium (Spatial Transcriptomics)	NA	NA	V12D12-290	R6_B12	CD	Fistulating (B3)	Enterocutaneous	Involved	Non-Epi	M	42	None	Azathioprine, MTX, infliximab, adalimumab, ustekinumab
JR_7909_23	JR_7909_23	20.02.2023	FFPE ST RUN 8	10X Visium (Spatial Transcriptomics)	NA	NA	V12D12-290	R6_B10	CD	Fistulating (B3) A2L3B3p	Perianal	Involved	Squamous	M	56	Nil	AZA, IFX, 5ASA
JR_18076_22	JR_18076_22	03.05.2022	FFPE ST RUN 9	10X Visium (Spatial Transcriptomics)	NA	NA	V12D12-291	R6_C1	CD	Fistulating (B3) A2L2B1p	Anal	Involved	Non-Epi	F	31	Vedo	Aza, IFX, ADA
BAY_105338_20	H105338_20_1_1	16.09.2020	FFPE ST RUN 9	10X Visium (Spatial Transcriptomics)	NA	NA	V12D12-291	R6_C2	CD	Fistulating (B3)	Transsphincteric	Involved	Squamous	M	69	Steroids	Steroids
BAY_104603_20	H104603_20_1_8	11.09.2020	FFPE ST RUN 9	10X Visium (Spatial Transcriptomics)	NA	NA	V12D12-291	R6_C3	CD	Fistulating (B3)	Ileocaecal	Involved	Non-Epi	M	72	Steroids	Steroids
JR_20291_22	JR_20291_22	16.05.2022	FFPE ST RUN 9	10X Visium (Spatial Transcriptomics)	NA	NA	V12D12-291	R6_C3	CD	Fistulating (B3) A2L1B2p	Perianal	Involved	Columnar	F	33	AZA, IFX	NA
JR_37317_21	JR_37317_21	15.09.2021	FFPE ST RUN 9	10X Visium (Spatial Transcriptomics)	NA	NA	V12D12-291	R6_C4	CD	Fistulating (B3) A2L1B2	Ileal	Involved	Non-Epi	F	26	NIL	AZA, 6MP, MTX
Xenium ST 500-plex
BAY 113385_21	H113385_21	07.06.2021	XEN ST SLIDE 1_S1	10X Xenium (Subcellular ST - FFPE)	NA	NA	NA	0027836	CD	Fistulating (B3)	Colocutaneous	Involved	Squamous	F	41	Steroids	NA
BAY_35829_17	H035829_17_1_19	21.03.2017	XEN ST SLIDE 1_S2	10X Xenium (Subcellular ST - FFPE)	NA	NA	NA	0027836	CD	Fistulating (B3)	Terminal ileum	Involved	Non-Epi	M	17	Steroids	Steroids
JR_35259_13	JR_35259_13	12.09.2013	XEN ST SLIDE 1_S3	10X Xenium (Subcellular ST - FFPE)	NA	NA	NA	0027836	CD	Fistulating (B3)	Ileal sigmoid	Involved	Columnar	F	34	Nil	Not documented
TIP 522	NA	30.06.2021	XEN ST SLIDE 1_S4	10X Xenium (Subcellular ST - FFPE)	NA	NA	NA	0027836	Healthy	NA	Ileum	NA	NA	M	79	NA	NA
JR_47926_22	JR_47926_22	08.11.2022	XEN ST SLIDE 1_S7	10X Xenium (Subcellular ST - FFPE)	NA	NA	NA	0027836	CD	Fistulating (B3)	Colonic	Involved	Columnar	F	27	AZA, IFX	ADA, VEDO, USTE
JR 9174_22	JR_9174_22	03.03.2022	XEN ST SLIDE 2_S8	10X Xenium (Subcellular ST - FFPE)	NA	NA	NA	0027837	DIVERTICULAR	Fistulating	Diverticular	Involved	Non-Epi	M	56	NA	NA
BAY_137968_11	H137968_11	05.12.2011	XEN ST SLIDE 2_S9	10X Xenium (Subcellular ST - FFPE)	NA	NA	NA	0027837	CD	Fistulating (B3) + Stricturing (B2)	Ileocolic	Involved	Columnar	F	32	Steroids	Steroids
TIP 471	NA	30.03.2021	XEN ST SLIDE 2_S10	10X Xenium (Subcellular ST - FFPE)	NA	NA	NA	0027837	Healthy	NA	Colon	NA	NA	F	72	NA	NA
JR_17451_20	JR_17451_20	05.06.2020	XEN ST SLIDE 2_S13	10X Xenium (Subcellular ST - FFPE)	NA	NA	NA	0027837	CD	Fistulating (B3)	Ileocaecal	Involved	Columnar	F	62	Ustekinumab	Azathioprine
BAY_86068_17	H086068_17_2_3	19.07.2017	XEN ST SLIDE 2_S14	10X Xenium (Subcellular ST - FFPE)	NA	NA	NA	0027837	CD	Fistulating (B3)	Colonic	Involved	Columnar	F	67	Steroids	Steroids
JR_28598_21	JR_28598_21	15.07.2021	XEN ST SLIDE 3_S3	10X Xenium (Subcellular ST - FFPE)	NA	NA	NA	0027592	CD	Fistulating (B3) A2L3B3p	Enterocutaneous	Involved	Columnar + Squamous	F	51	Ustekinumab Q8W	Infliximab (pre-stomal ileitis), vedolizumab
JR_50919_22	JR_50919_22	25.11.2022	XEN ST SLIDE 3_S4	10X Xenium (Subcellular ST - FFPE)	NA	NA	NA	0027592	CD	Fistulating (B3)	Perianal	Involved	Squamous	F	26	IFX	AZA, MTX
GI 6968	NA	07.12.2021	XEN ST SLIDE 3_S5	10X Xenium (Subcellular ST - FFPE)	NA	NA	NA	0027592	Healthy	NA	Ileum	NA	NA	F	61	NA	NA
BAY_48715_20	H048715_20_1	04.05.2020	XEN ST SLIDE 3_S6	10X Xenium (Subcellular ST - FFPE)	NA	NA	NA	0027592	CD	Fistulating (B3)	Anal	Involved	Squamous	F	33	Steroids	Steroids
JR_29328_15	JR_29328_15	23.07.2015	XEN ST SLIDE 3_S7	10X Xenium (Subcellular ST - FFPE)	NA	NA	NA	0027592	CD	Inflammatory (B1)	NA	Involved	NA	F	44	Nil	IFX, 5ASA, AZA, ADA
BAY_113385_21	H113385_21	07.06.2021	XEN_ST_SLIDE 5_S1	10X Xenium (Subcellular ST - FFPE)	NA	NA	NA	0031756	CD	Fistulating (B3)	Colocutaneous	Involved	Squamous	F	41	Steroids	NA
JR_6583_21	JR_6583_21	23.02.2021	XEN_ST_SLIDE 5_S2	10X Xenium (Subcellular ST - FFPE)	NA	NA	NA	0031756	CD	Inflammatory (B1)	NA	Involved	NA	F	19	Adalimumab eow, azathioprine	Azathioprine
TIP 852	NA	26.09.2022	XEN_ST_SLIDE 5_S3	10X Xenium (Subcellular ST - FFPE)	NA	NA	NA	0031756	Healthy	NA	Ileum	NA	NA	M	79	NA	NA
BAY_104603_20	H104603_20_1_8	11.09.2020	XEN_ST_SLIDE 5_S4	10X Xenium (Subcellular ST - FFPE)	NA	NA	NA	0031756	CD	Fistulating (B3)	Ileocaecal	Involved	Columnar	M	72	Steroids	Steroids
BAY_20986_23	K000824-23 (20986)	26.05.2023	XEN_ST_SLIDE 5_S5	10X Xenium (Subcellular ST - FFPE)	NA	NA	NA	0031756	CD	Fistulating (B3)	Jejunal fistula	Involved	Non-Epi	M	72	None	None
BAY_20986_23	K000824-23 (20986)	26.05.2023	XEN_ST_SLIDE 5_S6	10X Xenium (Subcellular ST - FFPE)	NA	NA	NA	0031756	CD	Fistulating (B3)	Jejunal fistula	Involved	Non-Epi	M	72	None	None
TIP 535 FIST TRACT	NA	15.07.2021	XEN_ST_SLIDE 6_S9	10X Xenium (Subcellular ST - FFPE)	NA	NA	NA	0031709	CD	Fistulating (B3)	Ileum	Involved	Columnar + Squamous	F	51	Ustekinumab Q8W	Infliximab (pre-stomal ileitis), vedolizumab
JR_49083_22	JR_49083_22	15.11.2022	XEN_ST_SLIDE 6_S12	10X Xenium (Subcellular ST - FFPE)	NA	NA	NA	0031709	CD	Fistulating (B3)	Colonic	Involved	Columnar	F	33	NIL	IFX, ADA, MTX, AZA, USTE
BAY_113385_21	H113385_21	07.06.2021	XEN_ST_SLIDE 6_S13	10X Xenium (Subcellular ST - FFPE)	NA	NA	NA	0031709	CD	Fistulating (B3)	Colocutaneous	Involved	Squamous	F	41	Steroids	NA
BAY_26534_12	H026534_12	03.01.2012	XEN_ST_SLIDE 6_S14	10X Xenium (Subcellular ST - FFPE)	NA	NA	NA	0031709	CD	Fistulating (B3)	Ileo-peritoneal	Involved	Columnar	M	30	Steroids	Steroids
JR_22046_20	JR_22046_20	20.07.2020	XEN_ST_SLIDE 7_S1	10X Xenium (Subcellular ST - FFPE)	NA	NA	NA	0031230	CD	Fistulating (B3) A2L3B3	Ileocolic	Involved	Non-Epi	F	25	Adalimumab	Azathioprine, infliximab
JR_51343_21	JR_51343_21	13.12.2021	XEN_ST_SLIDE 7_S2	10X Xenium (Subcellular ST - FFPE)	NA	NA	NA	0031230	CD	Fistulating (B3) A2L1B3	Ileal sigmoid	Involved	Non-Epi	F	36	Adalimumab	Nil
TIP 522	NA	30.06.2021	XEN_ST_SLIDE 7_S3	10X Xenium (Subcellular ST - FFPE)	NA	NA	NA	0031230	Healthy	NA	Ileum	NA	NA	M	79	NA	NA
JR_41618_20	JR_41618_20	11.12.2020	XEN_ST_SLIDE 7_S5	10X Xenium (Subcellular ST - FFPE)	NA	NA	NA	0031230	DIVERTICULAR	Fistulating	Sigmoid	Involved	Columnar	M	48	NA	NA
JR_7909_23	JR_7909_23	20.02.2023	XEN_ST_SLIDE 7_S6	10X Xenium (Subcellular ST - FFPE)	NA	NA	NA	0031230	CD	Fistulating (B3) A2L3B3p	Perianal	Involved	Squamous	M	56	Nil	AZA, IFX, 5ASA
JR_37317_21	JR_37317_21	15.09.2021	XEN_ST_SLIDE 8_S7	10X Xenium (Subcellular ST - FFPE)	NA	NA	NA	0031358	CD	Fistulating (B3) A2L1B2	Ileal	Involved	Non-Epi	F	26	NIL	AZA, 6MP, MTX
BAY_79501_12	H079501_12	11.07.2012	XEN_ST_SLIDE 8_S8	10X Xenium (Subcellular ST - FFPE)	NA	NA	NA	0031358	CD	Fistulating (B3)	Sigmoid-peritoneal	Involved	Non-Epi	F	50	Steroids	Steroids
JR_32929_22	JR_32929_22	05.08.2022	XEN_ST_SLIDE 8_S10	10X Xenium (Subcellular ST - FFPE)	NA	NA	NA	0031358	CD	Inflammatory (B1)	NA	Involved	NA	M	50	Ustekinumab	AZA, 6MP, ADA
JR_31183_22	JR_31183_22	26.07.2022	XEN_ST_SLIDE 8_S11	10X Xenium (Subcellular ST - FFPE)	NA	NA	NA	0031358	CD	Fistulating (B3) A1L3B3p	Terminal ileal	Involved	Non-Epi	M	26	Ustekinumab	5-ASA, azathioprine, MTX, IFX, ADA
JR 43196	JR_43196_21	21.10.2021	XEN_ST_SLIDE 9_S2	10X Xenium (Subcellular ST - FFPE)	NA	NA	NA	0031151	CD	Fistulating (B3) A2L3B2p	Perianal	Involved	Squamous	M	46	IFX	AZA, 6MP, MYC, MTX
TIP 571	NA	19.10.21	XEN_ST_SLIDE 9_S3	10X Xenium (Subcellular ST - FFPE)	NA	NA	NA	0031151	Healthy	NA	Colon	NA	NA	F	75	NA	NA
BAY_100435_22	H100435_22_6_1	03.08.2022	XEN_ST_SLIDE 9_S4	10X Xenium (Subcellular ST - FFPE)	NA	NA	NA	0031151	CD	Fistulating (B3)	Perianal	Involved	Squamous	F	55	None	None
BAY_94350_21	H094350_21_1_10	22.07.2021	XEN_ST_SLIDE 9_S5	10X Xenium (Subcellular ST - FFPE)	NA	NA	NA	0031151	CD	Fistulating (B3)	Ileocaecal	Involved	Non-Epi	M	27	Steroids	None
BAY_035829_17	H035829_17_1_19	21.03.2017	XEN_ST_SLIDE 9_S6	10X Xenium (Subcellular ST - FFPE)	NA	NA	NA	0031151	CD	Fistulating (B3)	Terminal ileum	Involved	Non-Epi	M	17	Steroids	Steroids
JR_50621_22	JR_50621_22	24.11.2022	XEN_ST_SLIDE 10_S7	10X Xenium (Subcellular ST - FFPE)	NA	NA	NA	0031265	DIVERTICULAR	Fistulating	Diverticular	Involved	Columnar	M	42	NA	NA
JR_18170_21	JR_18170_21	13.05.2021	XEN_ST_SLIDE 10_S8	10X Xenium (Subcellular ST - FFPE)	NA	NA	NA	0031265	DIVERTICULAR	Fistulating	Diverticular (Colovaginal)	Involved	Non-Epi	F	76	NA	NA
JR_8610_23	JR_8610_23	23.02.2023	XEN_ST_SLIDE 10_S9	10X Xenium (Subcellular ST - FFPE)	NA	NA	NA	0031265	CD	Fistulating (B3) A2L1B3p	Perianal	Involved	Squamous	M	39	Adalimumab	Azathioprine, IFX
JR_20687_20	JR_20687_20	08.07.2020	XEN_ST_SLIDE 10_S10	10X Xenium (Subcellular ST - FFPE)	NA	NA	NA	0031265	DIVERTICULAR	Fistulating	Perianal	Involved	Non-Epi	M	28	NA	NA
JR_23234_23	JR_23234_23	24.05.2023	XEN_ST_SLIDE 10_S11	10X Xenium (Subcellular ST - FFPE)	NA	NA	NA	0031265	CD	Fistulating (B3)	Enterocutaneous	Involved	Non-Epi	M	42	None	Azathioprine, MTX, infliximab, adalimumab, ustekinumab
TIP 1071	NA	5.10.2023	XEN_ST_SLIDE 12_S8	10X Xenium (Subcellular ST - FFPE)	NA	NA	NA	0034065	Healthy	NA	Transverse	NA	NA	F	83	NA	NA
GI 3391	NA	08.96.2018	XEN_ST_SLIDE 12_S9	10X Xenium (Subcellular ST - FFPE)	NA	NA	NA	0034065	Healthy	NA	Rectal	NA	NA	F	79	NA	NA
GI 9612	NA	22.06.2023	XEN_ST_SLIDE 12_S10	10X Xenium (Subcellular ST - FFPE)	NA	NA	NA	0034065	Healthy	NA	Ascending	NA	NA	M	53	NA	NA
JR_50699_24 D	JR_50699_24 D	04.11.2024	XEN_ST_REV_SLIDE 1	10X Xenium (Subcellular ST - FFPE)	NA	NA	NA	0032254	DIVERTICULAR	Fistulating	Sigmoid	Involved	Non-Epi	M	63	NA	NA
JR_42449_24 E	JR_42449_24 E	17.09.2024	XEN_ST_REV_SLIDE 1	10X Xenium (Subcellular ST - FFPE)	NA	NA	NA	0032254	DIVERTICULAR	Fistulating	Sigmoid	Involved	Epi	F	77	NA	NA
JR_22123_24 2E	JR_22123_24 2E	13.05.2024	XEN_ST_REV_SLIDE 1	10X Xenium (Subcellular ST - FFPE)	NA	NA	NA	0032254	DIVERTICULAR	Fistulating	Colon	Involved	Non-Epi	M	57	NA	NA
JR_37904_24 D	JR_37904_24 D	16.08.2024	XEN_ST_REV_SLIDE 2	10X Xenium (Subcellular ST - FFPE)	NA	NA	NA	0032256	DIVERTICULAR	Fistulating	Colon	Involved	Epi	F	60	NA	NA
JR_47872_24 D	JR_47872_24 D	18.10.2024	XEN_ST_REV_SLIDE 2 (1)	10X Xenium (Subcellular ST - FFPE)	NA	NA	NA	0032256	DIVERTICULAR	Fistulating	Colon	Involved	Epi	M	73	NA	NA
JR_47872_24 D	JR_47872_24 D	18.10.2024	XEN_ST_REV_SLIDE 2 (2)	10X Xenium (Subcellular ST - FFPE)	NA	NA	NA	0032256	DIVERTICULAR	Fistulating	Colon	Involved	Epi	M	73	NA	NA
Xenium ST 5K
CAM 006	NA	14.05.2024	XEN_ST_5K_SLIDE 1	10X Xenium (Subcellular ST - FFPE)	NA	NA	NA	0043739	Healthy	NA	Sigmoid	NA	NA	F	79	NA	NA
TIP 1071	NA	5.10.2023	XEN_ST_5K_SLIDE 1	10X Xenium (Subcellular ST - FFPE)	NA	NA	NA	0043739	Healthy	NA	Transverse	NA	NA	F	83	NA	NA
GI 9612	NA	22.06.2023	XEN_ST_5K_SLIDE 2	10X Xenium (Subcellular ST - FFPE)	NA	NA	NA	0043720	Healthy	NA	Ascending	NA	NA	M	53	NA	NA
GI 7051	NA	27.05.2021	XEN_ST_5K_SLIDE 2	10X Xenium (Subcellular ST - FFPE)	NA	NA	NA	0043720	CD	Inflammatory (B1)	Ileum	Involved	NA	M	28	Adalimumab (enteropathic arthropathy)	Adalimumab - SNR, Ustekinumab - PNR, IFX - PNR
GI 9662	NA	25.03.2024	XEN_ST_5K_SLIDE 2	10X Xenium (Subcellular ST - FFPE)	NA	NA	NA	0043720	CD	Inflammatory (B1)	Ileum	Involved	NA	M	19	Usterkinumab	Adalimumab
TIP 522	NA	30.06.2021	XEN_ST_5K_SLIDE 2	10X Xenium (Subcellular ST - FFPE)	NA	NA	NA	0043720	Healthy	NA	Ileum	NA	NA	M	79	NA	NA
CAM 005	NA	12.04.2024	XEN_ST_5K_SLIDE 2	10X Xenium (Subcellular ST - FFPE)	NA	NA	NA	0043720	Healthy	NA	Ileum	NA	NA	F	76	NA	NA
BAY_94350	H094350_21_1_10	22.07.2021	XEN_ST_5K_SLIDE 3	10X Xenium (Subcellular ST - FFPE)	NA	NA	NA	0060232	CD	Fistulating (B3)	Ileocaecal	Involved	Non-Epi	M	27	Steroids	None
JR_28726_24	JR_28726_24	22.06.2024	XEN_ST_5K_SLIDE 3	10X Xenium (Subcellular ST - FFPE)	NA	NA	NA	0060232	CD	A2L3L4B2p	Ileocolic	Involved	NA	F	28	IFX, AZA	NA
JR_39292_24	JR_39292_24	27.08.2024	XEN_ST_5K_SLIDE 3	10X Xenium (Subcellular ST - FFPE)	NA	NA	NA	0060232	CD	A3L3L4B2	Ileal	Involved	Epi	M	68	Risankizumab	Ustekinumab
GI 11277	NA	23.10.2024	XEN_ST_5K_SLIDE 3	10X Xenium (Subcellular ST - FFPE)	NA	NA	NA	0060232	Healthy	NA	Colon	NA	NA	M	77	NA	NA
TIP 852	NA	26.09.2022	XEN_ST_5K_SLIDE 3	10X Xenium (Subcellular ST - FFPE)	NA	NA	NA	0060232	Healthy	NA	Ileum	NA	NA	M	79	NA	NA
JR_45737_24	JR_45737_24	28.09.2024	XEN_ST_5K_SLIDE 4	10X Xenium (Subcellular ST - FFPE)	NA	NA	NA	0060166	CD	A2L1B2	Ileocolic	Involved	NA	F	46	Ustekinumab	ADA, 6MP
JR_41744_24	JR_41744_24	11.09.2024	XEN_ST_5K_SLIDE 4	10X Xenium (Subcellular ST - FFPE)	NA	NA	NA	0060166	CD	A1L1B2p	Ileocolic	Involved	NA	M	39	Nil	5ASA, AZA, 6MP, IFX
JR_36213_24	JR_36213_24	07.08.2024	XEN_ST_5K_SLIDE 4	10X Xenium (Subcellular ST - FFPE)	NA	NA	NA	0060166	CD	A3L1L4B3	Ileocolic	Involved	NA	M	74	Ustekinumab	NA
BAY_86068	H086068_17_2_3	19.07.2017	XEN_ST_5K_SLIDE 4	10X Xenium (Subcellular ST - FFPE)	NA	NA	NA	0060166	CD	Fistulating (B3)	Colonic	Involved	Columnar	F	67	Steroids	Steroids
BAY_20986	K000824-23 (20986)	26.05.2023	XEN_ST_5K_SLIDE 4	10X Xenium (Subcellular ST - FFPE)	NA	NA	NA	0060166	CD	Fistulating (B3)	Jejunal fistula	Involved	Epi	M	72	None	None
BAY_113385_21	H113385_21	07.06.2021	XEN_ST_5K_SLIDE 4	10X Xenium (Subcellular ST - FFPE)	NA	NA	NA	0060166	CD	Fistulating (B3)	Colocutaneous	Involved	Squamous	F	41	Steroids	NA
Collagen Fibre Analysis
JR_47926_22	JR_47926_22	08.11.2022	NA	Collagen Fibre Analysis	NA	NA	NA	NA	CD	Fistulating (B3) A2L3B1	Colonic	Involved	Columnar	F	27	AZA, IFX	ADA, VEDO, USTE
TIP 522	NA	30.06.2021	NA	Collagen Fibre Analysis	NA	NA	NA	NA	Healthy	NA	Ileum	NA	NA	M	79	NA	NA
JR_37317_21	JR_37317_21	15.09.2021	NA	Collagen Fibre Analysis	NA	NA	NA	NA	CD	Fistulating (B3) A2L1B2	Ileal	Involved	Non-Epi	F	26	NIL	AZA, 6MP, MTX
JR_43196_21	JR_43196_21	21.10.2021	NA	Collagen Fibre Analysis	NA	NA	NA	NA	CD	Fistulating (B3) A2L3B2p	Perianal	Involved	Squamous	M	46	IFX	AZA, 6MP, MYC, MTX
JR_7909_23	JR_7909_23	20.02.2023	NA	Collagen Fibre Analysis	NA	NA	NA	NA	CD	Fistulating (B3) A2L3B3p	Perianal	Involved	Squamous	M	56	Nil	AZA, IFX, 5ASA
JR_23234_23	JR_23234_23	24.05.2023	NA	Collagen Fibre Analysis	NA	NA	NA	NA	CD	Fistulating (B3)	Enterocutaneous	Involved	Non-Epi	M	42	None	Azathioprine, MTX, infliximab, adalimumab, ustekinumab
JR_17451_20	JR_17451_20	05.06.2020	NA	Collagen Fibre Analysis	NA	NA	NA	NA	CD	Fistulating (B3)	Ileocaecal	Involved	Columnar	F	62	Ustekinumab	Azathioprine
JR_22046_20	JR_22046_20	20.07.2020	NA	Collagen Fibre Analysis	NA	NA	NA	NA	CD	Fistulating (B3) A2L3B3	Ileocolic	Involved	Non-Epi	F	25	Adalimumab	Azathioprine, infliximab
BAY_035829_17	H035829_17_1_19	21.03.2017	NA	Collagen Fibre Analysis	NA	NA	NA	NA	CD	Fistulating (B3)	Terminal ileum	Involved	Non-Epi	M	17	Steroids	Steroids
BAY_86068_17	H086068_17_2_3	19.07.2017	NA	Collagen Fibre Analysis	NA	NA	NA	NA	CD	Fistulating (B3)	Colonic	Involved	Columnar	F	67	Steroids	Steroids
TIP 852	NA	26.09.2022	NA	Collagen Fibre Analysis	NA	NA	NA	NA	Healthy	NA	Ileum	NA	NA	M	79	NA	NA
BAY_26534_12	H026534_12	03.01.2012	NA	Collagen Fibre Analysis	NA	NA	NA	NA	CD	Fistulating (B3)	Ileo-peritoneal	Involved	Epi	M	30	Steroids	Steroids
TIP 1071	NA	5.10.2023	NA	Collagen Fibre Analysis	NA	NA	NA	NA	Healthy	NA	Transverse	NA	NA	F	83	NA	NA
JR_51343_21	JR_51343_21	13.12.2021	NA	Collagen Fibre Analysis	NA	NA	NA	NA	CD	Fistulating (B3) A2L1B3	Ileal sigmoid	Involved	Non-Epi	F	36	Adalimumab	Nil
BAY_113385_21	H113385_21	07.06.2021	NA	Collagen Fibre Analysis	NA	NA	NA	NA	CD	Fistulating (B3)	Colocutaneous	Involved	Squamous	F	41	Steroids	NA
BAY_94350_21	H094350_21_1_10	22.07.2021	NA	Collagen Fibre Analysis	NA	NA	NA	NA	CD	Fistulating (B3)	Ileocaecal	Involved	Non-Epi	M	27	Steroids	None
BAY_48715_20	H048715_20_1	04.05.2020	NA	Collagen Fibre Analysis	NA	NA	NA	NA	CD	Fistulating (B3)	Anal	Involved	Squamous	F	33	Steroids	Steroids
BAY_104603_20	H104603_20_1_8	11.09.2020	NA	Collagen Fibre Analysis	NA	NA	NA	NA	CD	Fistulating (B3)	Ileocaecal	Involved	Non-Epi	M	72	Steroids	Steroids
TIP 571	NA	19.10.21	NA	Collagen Fibre Analysis	NA	NA	NA	NA	Healthy	NA	Colon	NA	NA	F	75	NA	NA
TIP 599	NA	23.11.2021	NA	Collagen Fibre Analysis	NA	NA	NA	NA	Healthy	NA	Sigmoid	NA	NA	M	68	NA	NA
TIP 471	NA	30.03.2021	NA	Collagen Fibre Analysis	NA	NA	NA	NA	Healthy	NA	Colon	NA	NA	F	72	NA	NA
GI 9612	NA	22.06.2023	NA	Collagen Fibre Analysis	NA	NA	NA	NA	Healthy	NA	Ascending	NA	NA	M	53	NA	NA
TIP 420 JR	JR_6583_21	23.02.2021	NA	Collagen Fibre Analysis	NA	NA	NA	NA	CD	Inflammatory (B1)	NA	Involved	NA	F	19	Adalimumab eow, azathioprine	Azathioprine
JR_32929_22	JR_32929_22	05.08.2022	NA	Collagen Fibre Analysis	NA	NA	NA	NA	CD	Inflammatory (B1)	NA	Involved	NA	M	50	Ustekinumab	AZA, 6MP, ADA
JR_28598_21	JR_28598_21	15.07.2021	NA	Collagen Fibre Analysis	NA	NA	NA	NA	CD	Fistulating (B3)	Enterocutaneous	Involved	Columnar + Squamous	F	51	Ustekinumab Q8W	Infliximab (pre-stomal ileitis), vedolizumab
BAY_20986_23	K000824-23 (20986)	26.05.2023	NA	Collagen Fibre Analysis	NA	NA	NA	NA	CD	Fistulating (B3)	Jejunal fistula	Involved	Epi	M	72	None	None
BAY_137968_11	H137968_11	05.12.2011	NA	Collagen Fibre Analysis	NA	NA	NA	NA	CD	Fistulating (B3) + Stricturing (B2)	Ileocolic	Involved	Columnar	F	32	Steroids	Steroids
Biomark qPCR
TIP 559	NA	13.09.2021	NA	Biomark - qPCR	NA	NA	NA	NA	CD	Fistulating (B3)	Ileum	Involved	NA	M	48	Prednisolone	NA
JR_28598_21	JR_28598_21	15.07.2021	NA	Biomark - qPCR	NA	NA	NA	NA	CD	Fistulating (B3)	Enterocutaneous	Involved	Columnar + Squamous	F	51	Ustekinumab Q8W	Infliximab (pre-stomal ileitis), vedolizumab
JR_51343_21	JR_51343_21	13.12.2021	NA	Biomark - qPCR	NA	NA	NA	NA	CD	Fistulating (B3) A2L1B3	Ileal sigmoid	Involved	Non-Epi	F	36	Adalimumab	Nil
JR_8610_23	JR_8610_23	23.02.2023	NA	Biomark - qPCR	NA	NA	NA	NA	CD	Fistulating (B3) A2L1B3p	Perianal	Involved	Squamous	M	39	Adalimumab	Azathioprine, IFX
JR_9174_22	JR_9174_22	03.03.2022	NA	Biomark - qPCR	NA	NA	NA	NA	DIVERTICULAR	Fistulating	Small bowel	Involved	Non-Epi	M	56	NA	NA
JR_51747_22	JR_51747_22	01.12.2022	NA	Biomark - qPCR	NA	NA	NA	NA	DIVERTICULAR	Fistulating	Diverticular	Involved	Non-Epi	M	74	NA	NA
JR_11578_23	JR_11578_23	13.03.2023	NA	Biomark - qPCR	NA	NA	NA	NA	DIVERTICULAR	Fistulating	Colocutaneous	Involved	Non-Epi	M	59	NA	NA
BAY_48715_20	H048715_20	04.05.2020	NA	Biomark - qPCR	NA	NA	NA	NA	CD	Fistulating (B3)	Enterocolic	Involved	Squamous	F	33	Steroids	Steroids
BAY_105338_20	H105338_20	16.09.2020	NA	Biomark - qPCR	NA	NA	NA	NA	CD	Fistulating (B3)	Transsphincteric	Involved	Squamous	M	69	Steroids	Steroids
GI 8366	NA	11.10.2022	NA	Biomark - qPCR	NA	NA	NA	NA	Healthy	NA	Ileum	NA	NA	M	72	NA	NA
TIP 852	NA	26.09.2022	NA	Biomark - qPCR	NA	NA	NA	NA	Healthy	NA	Ileum	NA	NA	M	79	NA	NA
JR_34207_20	JR_34207_20	23.10.2020	NA	Biomark - qPCR	NA	NA	NA	NA	Healthy	NA	Distal ileum	NA	NA	M	65	NA	NA
JR_21525_20	JR_21525_20	15.07.2020	NA	Biomark - qPCR	NA	NA	NA	NA	DIVERTICULAR	Fistulating	Sigmoid colon (colovesical)	Involved	Epi	M	66	NA	NA
JR_28821_20	JR_28821_20	16.09.2020	NA	Biomark - qPCR	NA	NA	NA	NA	DIVERTICULAR	Fistulating	Sigmoid colon	Involved	Epi	F	47	NA	NA
JR_6239_22	JR_6239_22	11.02.2022	NA	Biomark - qPCR	NA	NA	NA	NA	DIVERTICULAR	Fistulating	Colovesical fistula	Involved	Epi	M	64	NA	NA
BAY_60237_12	H060237_12	23.05.2012	NA	Biomark - qPCR	NA	NA	NA	NA	CD	Fistulating (B3)	Ileo-peritoneal	Involved	Non-Epi	F	15	Steroids	Steroids
BAY_137968_11	H137968_11	05.12.2011	NA	Biomark - qPCR	NA	NA	NA	NA	CD	Fistulating (B3) + Stricturing (B2)	Ileocolic	Involved	Columnar	F	32	Steroids	Steroids
BAY_94350_21	H094350_21_1_10	22.07.2021	NA	Biomark - qPCR	NA	NA	NA	NA	CD	Fistulating (B3)	Ileocaecal	Involved	Non-Epi	M	27	Steroids	None
BAY_100435_22	H100435_22_6_1	03.08.2022	NA	Biomark - qPCR	NA	NA	NA	NA	CD	Fistulating (B3)	Perianal	Involved	Epi	F	55	None	None
GI 8865 JR	JR_9705_23	01.03.2023	NA	Biomark - qPCR	NA	NA	NA	NA	CD	Fistulating (B3) A2L3B2p	Perianal	Involved	Non-Epi	M	32	Nil	ADA, AZA
GI 9486 JR	JR_48786_22	14.11.2022	NA	Biomark - qPCR	NA	NA	NA	NA	CD	Fistulating (B3) A2L3B3p	Enterocutaneous	Involved	Epi	F	25	Risankizumab, AZA	IFX, ADA, VEDO, USTE
JR_8475_17	JR_8475_17	27.02.2017	NA	Biomark - qPCR	NA	NA	NA	NA	Healthy	NA	Ileum	NA	NA	F	78	NA	NA
JR_38927_19	JR_38927_19	06.09.2019	NA	Biomark - qPCR	NA	NA	NA	NA	Healthy (UC patient)	NA	Ileum	NA	NA	M	66	NA	NA
GI 9443	NA	12.07.2023	NA	Biomark - qPCR	NA	NA	NA	NA	Healthy	NA	Ileum	NA	NA	M	79	NA	NA
GI 6239 JR	JR_12240_21	01.04.2021	NA	Biomark - qPCR	NA	NA	NA	NA	CD	Fistulating (B3) A1L3B3p	Enterocutaneous	Involved	Epi	M	45	Ustekinumab Q4W	SNR IFX, SNR ADA. Azathioprine, methotrexate
JR_2944_20	JR_2944_20	21.01.2020	NA	Biomark - qPCR	NA	NA	NA	NA	DIVERTICULAR	Fistulating	Colovesical fistula	Involved	Epi	F	92	NA	NA
JR_7818_22	JR_7818_22	22.02.2022	NA	Biomark - qPCR	NA	NA	NA	NA	DIVERTICULAR	Fistulating	Colovesical fistula	Involved	Epi	M	48	NA	NA
JR_41618_20	JR_41618_20	11.12.2020	NA	Biomark - qPCR	NA	NA	NA	NA	DIVERTICULAR	Fistulating	Sigmoid	Involved	Epi	M	48	NA	NA
BAY_79501_12	H079501_12	11.07.2012	NA	Biomark - qPCR	NA	NA	NA	NA	CD	Fistulating (B3)	Sigmoid-peritoneal	Involved	Non-Epi	F	50	Steroids	Steroids
BAY_35829_17	H035829_17_1_19	21.03.2017	NA	Biomark - qPCR	NA	NA	NA	NA	CD	Fistulating (B3)	Terminal ileum	Involved	Non-Epi	M	17	Steroids	Steroids
BAY_79416_15	H079416_15_1_1	01.07.2015	NA	Biomark - qPCR	NA	NA	NA	NA	CD	Fistulating (B3)	Rectal	Involved	Epi	F	79	Steroids	Steroids
JR_19613_23	JR_19613_23	04.05.2023	NA	Biomark - qPCR	NA	NA	NA	NA	CD	Fistulating (B3) A2L2B1p	Anal	Involved	Non-Epi	F	32	Vedo	Aza, IFX, ADA
GI 9215 JR	JR_7909_23	18.02.2023	NA	Biomark - qPCR	NA	NA	NA	NA	CD	Fistulating (B3)	Perianal	Involved	Epi	M	56	Infliximab + azathioprine	Nil
TIP 1032 JR	JR_23234_23	24.05.2023	NA	Biomark - qPCR	NA	NA	NA	NA	CD	Fistulating (B3)	Enterocutaneous	Involved	Non-Epi	M	42	None	Azathioprine, MTX, infliximab, adalimumab, ustekinumab
TIP 525	NA	03.03.2022	NA	Biomark - qPCR	NA	NA	NA	NA	Healthy	NA	Ileum	NA	NA	M	64	NA	NA
TIP 633	NA	22.12.2021	NA	Biomark - qPCR	NA	NA	NA	NA	Healthy	NA	Ileum	NA	NA	M	66	NA	NA
TIP 473 JR	JR_13270_21	12.04.2021	NA	Biomark - qPCR	NA	NA	NA	NA	CD	Fistulating (B3)	Ileocolic	Involved	Non-Epi	M	55	Nil	8/52 budesonide prior to surgery
JR_37317_21	JR_37317_21	15.09.2021	NA	Biomark - qPCR	NA	NA	NA	NA	CD	Fistulating (B3) A2L1B2	Ileal	Involved	Non-Epi	F	26	NIL	AZA, 6MP, MTX
JR_35259_13	JR_35259_13	12.09.2013	NA	Biomark - qPCR	NA	NA	NA	NA	CD	Fistulating (B3)	Ileal-sigmoid	Involved	Columnar	F	34	Nil	Not documented
JR_15707_22	JR_15707_22	14.04.2022	NA	Biomark - qPCR	NA	NA	NA	NA	NON-CD	Fistulating	Perianal	Involved	Non-Epi	M	59	NA	NA
JR_729_20	JR_729_20	07.01.2020	NA	Biomark - qPCR	NA	NA	NA	NA	NON-CD	Fistulating	Perianal	Involved	Non-Epi	M	38	NA	NA
JR_20687_20	JR_20687_20	08.07.2020	NA	Biomark - qPCR	NA	NA	NA	NA	DIVERTICULAR	Fistulating	Perianal	Involved	Non-Epi	M	28	NA	NA
JR_50621_22	JR_50621_22	24.11.2022	NA	Biomark - qPCR	NA	NA	NA	NA	DIVERTICULAR	Fistulating	Diverticular	Involved	Columnar	M	42	NA	NA
JR 37405_21	JR 37405_21	15.09.2021	NA	Biomark - qPCR	NA	NA	NA	NA	NON-CD	Fistulating	Perianal	Involved	Non-Epi	M	59	NA	NA
JR_18170_21	JR_18170_21	13.05.2021	NA	Biomark - qPCR	NA	NA	NA	NA	DIVERTICULAR	Fistulating	Diverticular (Colovaginal)	Involved	Non-Epi	F	76	NA	NA
BAY_36588_17	H036588_17_1_6	23.03.2017	NA	Biomark - qPCR	NA	NA	NA	NA	CD	Fistulating (B3)	Ileocolic	Involved	Epi	M	51	Steroids	Steroids
BAY_113385_21	H113385_21_2_6	07.06.2021	NA	Biomark - qPCR	NA	NA	NA	NA	CD	Fistulating (B3)	Colocutaneous	Involved	Squamous	F	41	Steroids	NA
BAY_26534_12	H026534_12	03.01.2012	NA	Biomark - qPCR	NA	NA	NA	NA	CD	Fistulating (B3)	Ileo-peritoneal	Involved	Epi	M	30	Steroids	Steroids
JR_17451_20	JR_17451_20	05.06.2020	NA	Biomark - qPCR	NA	NA	NA	NA	CD	Fistulating (B3)	Ileocaecal	Involved	Columnar	F	62	Ustekinumab	Azathioprine
JR_22046_20	JR_22046_20	20.07.2020	NA	Biomark - qPCR	NA	NA	NA	NA	CD	Fistulating (B3) A2L3B3	Ileocolic	Involved	Non-Epi	F	25	Adalimumab	Azathioprine, infliximab
JR_31183_22	JR_31183_22	26.07.2022	NA	Biomark - qPCR	NA	NA	NA	NA	CD	Fistulating (B3) A1L3B3p	Terminal ileal	Involved	Non-Epi	M	26	Ustekinumab	5-ASA, azathioprine, MTX, IFX, ADA
JR_21526_20	JR_21526_20	15.07.2020	NA	Biomark - qPCR	NA	NA	NA	NA	CD	Fistulating (B3) A3L3B1p	Colonic-abdominal wall	Involved	Unknown	F	77	Nil	Vedolizumab
JR_36911_11	JR_36911_11	24.10.2011	NA	Biomark - qPCR	NA	NA	NA	NA	CD	Fistulating (B3)	Ileocaecal	Involved	Non-Epi	F	Not stated	NA	NA
BAY_086068_17	H086068_17_2_3	19.07.2017	NA	Biomark - qPCR	NA	NA	NA	NA	CD	Fistulating (B3)	Colonic	Involved	Columnar	F	67	Steroids	Steroids
JR_20291_22	JR_20291_22	16.05.2022	NA	Biomark - qPCR	NA	NA	NA	NA	CD	Fistulating (B3) A2L1B2p	Perianal	Involved	Columnar	F	33	AZA, IFX	NA
GI 6968	NA	07.12.2021	NA	Biomark - qPCR	NA	NA	NA	NA	Healthy	NA	Ileum	NA	NA	F	61	NA	NA
TIP 633	NA	22.12.2021	NA	Biomark - qPCR	NA	NA	NA	NA	Healthy	NA	Ileum	NA	NA	M	66	NA	NA
TIP 522	NA	30.06.2021	NA	Biomark - qPCR	NA	NA	NA	NA	Healthy	NA	Ileum	NA	NA	M	79	Atorvastatin	Previous colorectal Cancer
TIP 633 JR	JR_53038_21	23.12.2021	NA	Biomark - qPCR	NA	NA	NA	NA	Healthy	NA	Ileum	NA	NA	M	66	NA	NA
GI 8366	NA	11.10.2022	NA	Biomark - qPCR	NA	NA	NA	NA	Healthy	NA	Ileum	NA	NA	M	72	NA	NA
BAY_79501_12	H079501_12_VIII	11.07.2012	NA	Biomark - qPCR	NA	NA	NA	NA	CD	Fistulating (B3)	Sigmoid-peritoneal	Involved	Non-Epi	F	50	Steroids	Steroids
BAY_115964_11	H115964_11_VII	14.10.2011	NA	Biomark - qPCR	NA	NA	NA	NA	CD	Fistulating (B3)	Ileocolic	Involved	Columnar	M	61	Steroids and azathioprine	Steroids
BAY_104923_15	H104923_15_2_1	18.09.2015	NA	Biomark - qPCR	NA	NA	NA	NA	CD	Fistulating (B3)	Perianal	Involved	Epi	M	41	None	None
BAY_49766_13	H049766_13	26.04.2013	NA	Biomark - qPCR	NA	NA	NA	NA	CD	Fistulating (B3)	Ileo-peritoneal	Involved	Non-Epi	M	18	None	None
BAY_121538_20	H121538_20_6_1	20.10.2020	NA	Biomark - qPCR	NA	NA	NA	NA	CD	Fistulating (B3)	Sigmoid	Involved	Epi	F	50	Steroids	Steroids
BAY_94350_21_2	H094350_21_1_10 (2)	22.07.2021	NA	Biomark - qPCR	NA	NA	NA	NA	CD	Fistulating (B3)	Ileocaecal	Involved	Non-Epi	M	27	Steroids	None
BAY_102606_19_2	H102606_19_1-1 (2)	19.08.2019	NA	Biomark - qPCR	NA	NA	NA	NA	CD	Fistulating (B3)	Ileocaecal	Involved	Epi	M	40	Steroids	Steroids
BAY_25546_20	H025546_20	26.02.2020	NA	Biomark - qPCR	NA	NA	NA	NA	CD	Fistulating (B3)	Colon	Involved	Epi	M	72	Steroids	Steroids
JR_18122_22	JR 18122_22	04.05.2022	NA	Biomark - qPCR	NA	NA	NA	NA	CD	Fistulating (B3) A2L3B2p	Perianal	Involved	Non-Epi	F	43	Nil	ADA, IFX, GOLIMUMAB, AZA
JR_18076_22	JR_18076_22	03.05.2022	NA	Biomark - qPCR	NA	NA	NA	NA	CD	Fistulating (B3) A2L2B1p	Anal	Involved	Non-Epi	F	31	Vedo	Aza, IFX, ADA
BAY_20986_23	K000824-23 (20986)	26.05.2023	NA	Biomark - qPCR	NA	NA	NA	NA	CD	Fistulating (B3)	Jejunal fistula	Involved	Epi	M	72	None	None
GI 7943 JR	JR_47926_22	08.11.2022	NA	Biomark - qPCR	NA	NA	NA	NA	CD	Fistulating (B3)	Colonic	Involved	Columnar	F	27	AZA, IFX	ADA, VEDO, USTE
GI 7051	NA	27.05.2021	NA	Biomark - qPCR	NA	NA	NA	NA	CD	Inflammatory (B1)	NA	Involved	NA	M	28	Adalimumab (enteropathic arthropathy)	Adalimumab - SNR, Ustekinumab - PNR, IFX - PNR
TIP 420 JR	JR_6583_21	23.02.2021	NA	Biomark - qPCR	NA	NA	NA	NA	CD	Inflammatory (B1)	NA	Involved	NA	F	19	Adalimumab eow, azathioprine	Azathioprine
TIP 815	NA	30.06.2022	NA	Biomark - qPCR	NA	NA	NA	NA	CD	Inflammatory (B1)	NA	Involved	NA	F	75	Vedo Q8W	Nil
GI 7812	NA	16.06.2022	NA	Biomark - qPCR	NA	NA	NA	NA	CD	Inflammatory (B1)	NA	Involved	NA	F	40	Nil	Nil
GI 6966	NA	05.07.2022	NA	Biomark - qPCR	NA	NA	NA	NA	CD	Inflammatory (B1)	NA	Involved	NA	M	29	Vedolizumab	Ustekinumab
GI 6966 JR	JR_27975_22	05.07.2022	NA	Biomark - qPCR	NA	NA	NA	NA	CD	Stricturing	NA	Involved	NA	M	29	Vedolizumab	Ustekinumab
JR_29328_15	JR_29328_15	23.07.2015	NA	Biomark - qPCR	NA	NA	NA	NA	CD	Inflammatory (B1)	NA	Involved	NA	F	44	Nil	IFX, 5ASA, AZA, ADA
JR_22671_20	JR_22671_20	24.07.2020	NA	Biomark - qPCR	NA	NA	NA	NA	CD	Inflammatory (B1) A1L3L4B2p	NA	Involved	NA	M	29	Exclusive Enteral Nutrition	golulimumab, 5ASA, AZA, IFX, MTX, ADA, VEDO, USTE
JR_32929_22	JR_32929_22	05.08.2022	NA	Biomark - qPCR	NA	NA	NA	NA	CD	Inflammatory (B1)	NA	Involved	NA	M	50	Ustekinumab	AZA, 6MP, ADA
TIP 864	NA	24.10.2022	NA	Biomark - qPCR	NA	NA	NA	NA	CD	Inflammatory (B1)	NA	Involved	NA	F	34	Nil	Steroids
JR_37727_22	JR_37727_22	07.09.2022	NA	Biomark - qPCR	NA	NA	NA	NA	CD	Inflammatory (B1)	NA	Involved	NA	F	62	Ustekinumab	5ASA, ADA, VEDO
TIP 651	NA	13.01.2022	NA	Biomark - qPCR	NA	NA	NA	NA	CD	Inflammatory (B1)	NA	Involved	NA	F	20	Ustekinumab Q4W	NA
