# Supplementary material for: Spatial fibroblast niches define Crohn’s fistulae
Source: Nature. 2025 Nov 12;649(8097):703–12. doi: 10.1038/s41586-025-09744-y (PMC12804086; doi:10.1038/s41586-025-09744-y)
Supplement: Supplementary file 6 — Source Data Fig. 2 [file 41586_2025_9744_MOESM6_ESM.xlsx]

## Sheet: Sheet1
Phalloidin	COL7A	alpha-SMA	DAPI #	Condition	Phalloidin/DAPI	COL7A/DAPI	alpha-SMA/DAPI
1571679414	10434642	1106757274	198	TP487_CTRL	7937775	52700	5589683
175392448	37610323	25772480	326	TP487_OSR2	538014	115369	79057
344572351	5313313	251032067	244	TP487_TWIST1	1412182	21776	1028820
				TP487_OSR2/CTRL	0.0677789	2.18916	0.0141433
				TP487_TWIST1/CTRL	0.177907	0.413203	0.184057
942312562	10416959	428417596	170	RG591_CTRL	5543015	61276	2520104
130349644	81946814	90798644	636	RG591_OSR2	204952	128847	142765
1125089111	23879446	827487652	273	RG591_TWIST1	4121206	87470	3031090
				RG591_OSR2/CTRL	0.0369749	2.10273	0.0566505
				RG591_TWIST1/CTRL	0.743495	1.42748	1.20276
1888972193	38670810	421288315	417	RG559_CTRL	4529909	92736	1010284
119313676	79403169	72518290	611	RG559_OSR2	195276	129956	118688
551156166	27325837	132684449	398	RG559_TWIST1	1384814	68658	333378
				RG559_OSR2/CTRL	0.0431082	1.40136	0.11748
				RG559_TWIST1/CTRL	0.305705	0.74036	0.329985
