# Supplementary material for: Spatial fibroblast niches define Crohn’s fistulae
Source: Nature. 2025 Nov 12;649(8097):703–12. doi: 10.1038/s41586-025-09744-y (PMC12804086; doi:10.1038/s41586-025-09744-y)
Supplement: Supplementary file 8 — Source Data Extended Data Fig. 6 [file 41586_2025_9744_MOESM8_ESM.zip]

Archive with 6 entries (5 files):
- Extended Data Fig. 6 source data/
- Extended Data Fig. 6 source data/Extended_Data_Figure_6_k.csv
- Extended Data Fig. 6 source data/Extended_Data_Figure_6_l.csv
- Extended Data Fig. 6 source data/Extended_Data_Figure_6_m.csv
- Extended Data Fig. 6 source data/Extended_Data_Figure_6_n.csv
- Extended Data Fig. 6 source data/Extended_Data_Figure_6_o.csv
