# Supplementary material for: Spatial fibroblast niches define Crohn’s fistulae
Source: Nature. 2025 Nov 12;649(8097):703–12. doi: 10.1038/s41586-025-09744-y (PMC12804086; doi:10.1038/s41586-025-09744-y)
Supplement: Supplementary file 8 — Source Data Extended Data Fig. 6 [file 41586_2025_9744_MOESM8_ESM.zip › Extended Data Fig. 6 source data/Extended_Data_Figure_6_k.csv]

FOV	Region Type	Fraction Positive Cells
BAY94350_FIST_FOV001	GRANULATION_TISSUE	0.0573476702508961
BAY94350_FIST_FOV002	GRANULATION_TISSUE	0.062374245472837
BAY94350_FIST_FOV003	GRANULATION_TISSUE	0.114754098360656
BAY94350_FIST_FOV004	GRANULATION_TISSUE	0.0225140712945591
BAY94350_FIST_FOV005	LESION_EDGE	0.459016393442623
BAY94350_FIST_FOV006	LESION_EDGE	0.0586370839936609
BAY94350_FIST_FOV007	LESION_EDGE	0.600985221674877
BAY94350_FIST_FOV008	LESION_EDGE	0.0386363636363636
BAY94350_FIST_FOV009	LESION_EDGE	0.200892857142857
BAY94350_FIST_FOV010	LESION	0.357303370786517
BAY94350_FIST_FOV011	LESION	0.187725631768953
BAY94350_FIST_FOV012	LESION	0.302631578947368
BAY94350_FIST_FOV013	LESION	0.452784503631961
BAY94350_FIST_FOV014	LESION	0
BAY94350_FIST_FOV015	LESION	0.573839662447257
BAY94350_FIST_FOV016	LESION_EDGE	0.705882352941177
BAY94350_FIST_FOV017	FIBROTIC_ZONE	0.305949008498584
BAY94350_FIST_FOV017	LESION_EDGE	0.943615257048093
BAY94350_FIST_FOV018	FIBROTIC_ZONE	0.492239467849224
BAY94350_FIST_FOV019	FIBROTIC_ZONE	0.311274509803922
BAY94350_FIST_FOV020	FIBROTIC_ZONE	0.0866336633663366
BAY94350_FIST_FOV021	FIBROTIC_ZONE	0.0213178294573643
BAY94350_FIST_FOV022	FIBROTIC_ZONE	0.00847457627118644
BAY94350_FIST_FOV023	MUCOSA	0.453587556447566
BAY94350_FIST_FOV024	MUCOSA	0.258658008658009
BAY94350_FIST_FOV025	MUCOSA	0.539140022050717
BAY94350_FIST_FOV026	MUCOSA	0.173396674584323
BAY94350_FIST_FOV027	FIBROTIC_ZONE	0.032319391634981
BAY94350_FIST_FOV028	FIBROTIC_ZONE	0.0304487179487179
BAY94350_FIST_FOV029	LESION	0.0745501285347044
BAY94350_FIST_FOV030	LESION	0.209302325581395
BAY94350_FIST_FOV031	LESION	0.00886917960088692
BAY94350_FIST_FOV032	MUCOSA	0.503159103963239
BAY94350_FIST_FOV033	MUCOSA	0.408048904737646
BAY94350_FIST_unsure_FOV001	FIBROTIC_ZONE	0
BAY94350_FIST_unsure_FOV002	FIBROTIC_ZONE	0.00574712643678161
BAY94350_FIST_unsure_FOV003	FIBROTIC_ZONE	0.0483870967741935
BAY94350_FIST_unsure_FOV004	FIBROTIC_ZONE	0
BAY94350_FIST_unsure_FOV005	FIBROTIC_ZONE	0
BAY94350_FIST_unsure_FOV006	LESION	0.706666666666667
BAY94350_FIST_unsure_FOV007	LESION	0.586538461538462
BAY94350_FIST_unsure_FOV008	LESION	0.548936170212766
BAY94350_FIST_unsure_FOV009	LESION	0.814207650273224
BAY94350_FIST_unsure_FOV010	LESION	0.981308411214953
BAY94350_FIST_unsure_FOV011	LESION_EDGE	0.488
BAY94350_FIST_unsure_FOV012	LESION_EDGE	0.0233644859813084
BAY94350_FIST_unsure_FOV013	LESION_EDGE	0.14375
BAY94350_FIST_unsure_FOV014	LESION_EDGE	0.712177121771218
BAY94350_FIST_unsure_FOV015	GRANULATION_TISSUE	0.884259259259259
BAY94350_FIST_unsure_FOV016	GRANULATION_TISSUE	1
BAY94350_FIST_unsure_FOV017	LESION_EDGE	0.745535714285714
BAY94350_FIST_unsure_FOV018	LESION_EDGE	0.988593155893536
BAY94350_FIST_unsure_FOV019	MUCOSA	0.0436681222707424
BAY94350_FIST_unsure_FOV020	MUCOSA	0.125506072874494
BAY94350_FIST_unsure_FOV021	MUCOSA	0.274151436031332
BAY94350_FIST_unsure_FOV022	MUCOSA	0.0592255125284738
BAY94350_FIST_unsure_FOV023	MUCOSA	0.0549530007230658
BAY_20986_FIST_unsure_FOV001	GRANULATION_TISSUE	0.214532871972318
BAY_20986_FIST_unsure_FOV002	GRANULATION_TISSUE	0.173160173160173
BAY_20986_FIST_unsure_FOV003	GRANULATION_TISSUE	0
BAY_20986_FIST_unsure_FOV004	GRANULATION_TISSUE	0.101063829787234
BAY_20986_FIST_unsure_FOV005	GRANULATION_TISSUE	0
BAY_20986_FIST_unsure_FOV006	GRANULATION_TISSUE	0.0426829268292683
BAY_20986_FIST_unsure_FOV007	LESION_EDGE	0.123404255319149
BAY_20986_FIST_unsure_FOV008	LESION_EDGE	0.203869047619048
BAY_20986_FIST_unsure_FOV009	LESION_EDGE	0.0431893687707641
BAY_20986_FIST_unsure_FOV010	LESION_EDGE	0.0594405594405594
BAY_20986_FIST_unsure_FOV011	LESION_EDGE	0.133574007220217
BAY_20986_FIST_unsure_FOV012	LESION	0.0354330708661417
BAY_20986_FIST_unsure_FOV013	LESION	0
BAY_20986_FIST_unsure_FOV014	LESION	0.0314547837483617
BAY_20986_FIST_unsure_FOV015	LESION	0
BAY_20986_FIST_unsure_FOV016	LESION	0.0517647058823529
BAY_20986_FIST_unsure_FOV017	LESION	0.0408163265306122
BAY_20986_FIST_unsure_FOV018	FIBROTIC_ZONE	0.0111675126903553
BAY_20986_FIST_unsure_FOV019	FIBROTIC_ZONE	0.00978915662650602
BAY_20986_FIST_unsure_FOV020	FIBROTIC_ZONE	0.00680933852140078
BAY_20986_FIST_unsure_FOV021	FIBROTIC_ZONE	0.000782472613458529
BAY_20986_FIST_unsure_FOV022	FIBROTIC_ZONE	0.00166666666666667
BAY_20986_FIST_unsure_FOV023	FIBROTIC_ZONE	0
BAY_20986_FIST_unsure_FOV024	MUCOSA	0.542553191489362
BAY_20986_FIST_unsure_FOV025	MUCOSA	0.543822597676874
BAY_20986_FIST_unsure_FOV026	MUCOSA	0.643076923076923
BAY_20986_FIST_unsure_FOV027	MUCOSA	0.955192878338279
BAY_20986_FIST_unsure_FOV028	MUCOSA	0.576151761517615
BAY_20986_FIST_unsure_FOV029	EPI_EDGE	0.338477021133848
BAY_20986_FIST_unsure_FOV030	EPI_EDGE	0.196542783059637
BAY_20986_FIST_unsure_FOV031	ULCER	0.55089058524173
BAY_20986_FIST_unsure_FOV032	ULCER	0.256611865618299
BAY_20986_FIST_unsure_FOV033	ULCER	0.0170863309352518
BAY_20986_FIST_unsure_FOV034	LESION_EDGE	0.41635687732342
BAY_20986_FIST_unsure_FOV035	ULCER	0.245422842197036
HCs_FOV001	MUCOSA	0.225720026791695
HCs_FOV002	MUCOSA	0.203669724770642
HCs_FOV003	MUCOSA	0.245762711864407
HCs_FOV004	MUCOSA	0.194331983805668
HCs_FOV005	MUCOSA	0.322255790533736
HCs_FOV006	MUCOSA	0.152068126520681
HCs_FOV007	MUCOSA	0.313167259786477
HCs_FOV008	MUCOSA	0.281517747858017
HCs_FOV009	SUBMUCOSA	0.0835820895522388
HCs_FOV010	SUBMUCOSA	0.461187214611872
HCs_FOV011	SUBMUCOSA	0.139784946236559
HCs_FOV012	SUBMUCOSA	0.198581560283688
HCs_FOV013	SUBMUCOSA	0
HCs_FOV014	SUBMUCOSA	0.049079754601227
HCs_FOV015	MUSCULARIS_PROPRIA	0.00386100386100386
HCs_FOV016	MUSCULARIS_PROPRIA	0.0377906976744186
HCs_FOV017	MUSCULARIS_PROPRIA	0.00617283950617284
HCs_FOV018	MUSCULARIS_PROPRIA	0.00510204081632653
HCs_FOV019	MUSCULARIS_PROPRIA	0.00549450549450549
HCs_FOV020	MUSCULARIS_PROPRIA	0.0169971671388102
HCs_FOV021	MUSCULARIS_PROPRIA	0
HCs_FOV022	SUBMUCOSA	0.140845070422535
HCs_FOV023	SUBMUCOSA	0.760683760683761
HCs_FOV024	SUBMUCOSA	0.959349593495935
HCs_FOV025	SUBMUCOSA	0.140939597315436
HCs_FOV026	MUCOSA	0.234278668310727
HCs_FOV027	MUCOSA	0.255131964809384
HCs_FOV028	MUCOSA	0.0710526315789474
HCs_FOV029	MUCOSA	0.185443668993021
HCs_FOV030	MUCOSA	0.296566077003122
JR_22046_FIST_FOV001	GRANULATION_TISSUE	0.135250917992656
JR_22046_FIST_FOV002	GRANULATION_TISSUE	0.383913764510779
JR_22046_FIST_FOV003	GRANULATION_TISSUE	0.75521472392638
JR_22046_FIST_FOV004	GRANULATION_TISSUE	0.745017584994138
JR_22046_FIST_FOV005	GRANULATION_TISSUE	0.775779376498801
JR_22046_FIST_FOV006	GRANULATION_TISSUE	0.961869618696187
JR_22046_FIST_FOV007	LESION_EDGE	0.296969696969697
JR_22046_FIST_FOV008	LESION_EDGE	0.69297520661157
JR_22046_FIST_FOV009	LESION_EDGE	0.36100278551532
JR_22046_FIST_FOV010	LESION_EDGE	0.0837270341207349
JR_22046_FIST_FOV011	LESION_EDGE	0.261385199240987
JR_22046_FIST_FOV012	LESION	0.336852689793866
JR_22046_FIST_FOV013	LESION	0.00188121472722386
JR_22046_FIST_FOV014	LESION	0.0175032175032175
JR_22046_FIST_FOV015	LESION	0.104518236254763
JR_22046_FIST_FOV016	LESION	0.074752833373523
JR_22046_FIST_FOV017	LESION	0.212918660287081
JR_22046_FIST_FOV018	FIBROTIC_ZONE	0.00762133975130365
JR_22046_FIST_FOV019	FIBROTIC_ZONE	0.0177838577291382
JR_22046_FIST_FOV020	FIBROTIC_ZONE	0.00285918513223731
JR_22046_FIST_FOV021	FIBROTIC_ZONE	0.0244192972007147
JR_22046_FIST_FOV022	FIBROTIC_ZONE	0.0639097744360902
JR_22046_FIST_FOV023	FIBROTIC_ZONE	0.933573635427394
JR_22046_FIST_FOV024	LESION_EDGE	0.825561729886446
JR_29328_CD_INF_FOV001	MUSCULARIS_PROPRIA	0.00180831826401447
JR_29328_CD_INF_FOV002	MUSCULARIS_PROPRIA	0.00144508670520231
JR_29328_CD_INF_FOV003	MUSCULARIS_PROPRIA	0.00122399020807834
JR_29328_CD_INF_FOV004	MUSCULARIS_PROPRIA	0.0171206225680934
JR_29328_CD_INF_FOV005	MUCOSA	0.24575138438037
JR_29328_CD_INF_FOV006	ULCER	0.205462855884135
JR_29328_CD_INF_FOV007	ULCER	0.0251282051282051
JR_29328_CD_INF_FOV008	ULCER	0.0149447693307342
JR_29328_CD_INF_FOV009	SUBMUCOSA	0.00267857142857143
JR_29328_CD_INF_FOV010	SUBMUCOSA	0.0386363636363636
JR_29328_CD_INF_FOV011	SUBMUCOSA	0.0152008686210641
JR_29328_CD_INF_FOV012	SUBMUCOSA	0.00855614973262032
JR_29328_CD_INF_FOV013	SUBMUCOSA	0.00851393188854489
JR_29328_CD_INF_FOV014	SUBMUCOSA	0.00630417651694247
JR_29328_CD_INF_FOV015	MUCOSA	0.126216077828981
JR_29328_CD_INF_FOV016	ULCER	0.154681538009979
JR_29328_CD_INF_FOV017	MUCOSA	0.245111260957519
JR_32929_CD_INF_FOV001	MUCOSA	0.178435839028094
JR_32929_CD_INF_FOV002	MUCOSA	0.157702650787553
JR_32929_CD_INF_FOV003	ULCER	0.264866979655712
JR_32929_CD_INF_FOV004	ULCER	0.806369426751592
JR_32929_CD_INF_FOV005	ULCER	0.396956786366403
JR_32929_CD_INF_FOV006	ULCER	0.178826179451883
JR_32929_CD_INF_FOV007	MUCOSA	0.367749232509291
JR_47926_FIST_FOV001	MUCOSA	0.0018348623853211
JR_47926_FIST_FOV002	MUCOSA	0
JR_47926_FIST_FOV003	LESION_EDGE	0.866510538641686
JR_47926_FIST_FOV004	LESION_EDGE	0.116809116809117
JR_47926_FIST_FOV005	EPI_EDGE	0.449311639549437
JR_47926_FIST_FOV006	EPI_EDGE	0.60371318822023
JR_47926_FIST_FOV007	FIBROTIC_ZONE	0
JR_47926_FIST_FOV008	FIBROTIC_ZONE	0
JR_47926_FIST_FOV009	FIBROTIC_ZONE	0.00434782608695652
JR_47926_FIST_FOV010	FIBROTIC_ZONE	0
JR_47926_FIST_FOV011	LESION	0.0143540669856459
JR_47926_FIST_FOV011	LESION_EDGE	0.00374531835205993
JR_47926_FIST_FOV012	LESION	0
JR_47926_FIST_FOV013	LESION	0
JR_47926_FIST_FOV014	GRANULATION_TISSUE	0
JR_47926_FIST_FOV015	GRANULATION_TISSUE	0.00492610837438424
JR_47926_FIST_FOV016	GRANULATION_TISSUE	0.0194986072423398
JR_50621_DD_FIST_FOV001	MUCOSA	0.411106969809914
JR_50621_DD_FIST_FOV002	MUCOSA	0.132140230448639
JR_50621_DD_FIST_FOV003	MUCOSA	0.0137440758293839
JR_50621_DD_FIST_FOV004	MUCOSA	0.277361853832442
JR_50621_DD_FIST_FOV005	MUCOSA	0.88314121037464
JR_50621_DD_FIST_FOV006	MUSCULARIS_PROPRIA	0
JR_50621_DD_FIST_FOV007	MUSCULARIS_PROPRIA	0.00675675675675676
JR_50621_DD_FIST_FOV008	SUBMUCOSA	0.0772532188841202
JR_50621_DD_FIST_FOV009	SUBMUCOSA	0.00408719346049046
JR_50621_DD_FIST_FOV010	FIBROTIC_ZONE	0.0121212121212121
JR_50621_DD_FIST_FOV011	FIBROTIC_ZONE	0.15260736196319
JR_50621_DD_FIST_FOV012	FIBROTIC_ZONE	0.215139442231076
JR_50621_DD_FIST_FOV013	FIBROTIC_ZONE	0.0894308943089431
JR_50621_DD_FIST_FOV014	FIBROTIC_ZONE	0.0541205412054121
JR_50621_DD_FIST_FOV015	GRANULATION_TISSUE	0.451915679335282
JR_50621_DD_FIST_FOV016	FIBROTIC_ZONE	0.20988339811216
JR_50621_DD_FIST_FOV017	GRANULATION_TISSUE	0.167912984364378
JR_50621_DD_FIST_FOV018	GRANULATION_TISSUE	0.439144736842105
JR_50621_DD_FIST_FOV019	MUSCULARIS_PROPRIA	0.002909796314258
JR_50621_DD_FIST_FOV020	MUSCULARIS_PROPRIA	0.0020066889632107
JR_50621_DD_FIST_FOV021	MUSCULARIS_PROPRIA	0.00388802488335925
JR_6583_CD_INF_FOV001	MUCOSA	0.855593888615081
JR_6583_CD_INF_FOV002	MUCOSA	0.824400564174894
JR_6583_CD_INF_FOV003	ULCER	0.0767846015370768
JR_6583_CD_INF_FOV004	ULCER	0.120062101086769
JR_6583_CD_INF_FOV005	ULCER	0.104094076655052
JR_6583_CD_INF_FOV006	ULCER	0.165073170731707
JR_6583_CD_INF_FOV007	ULCER	0.10717347813661
JR_6583_CD_INF_FOV008	MUCOSA	0.589666791463871
JR_6583_CD_INF_FOV009	SUBMUCOSA	0.464026402640264
JR_6583_CD_INF_FOV010	SUBMUCOSA	0.523020257826888
JR_6583_CD_INF_FOV011	SUBMUCOSA	0.309084328628303
JR_6583_CD_INF_FOV012	SUBMUCOSA	0.0811320754716981
JR_6583_CD_INF_FOV013	SUBMUCOSA	0.221970554926387
JR_6583_CD_INF_FOV014	SUBMUCOSA	0.174854727945061
JR_6583_CD_INF_FOV015	SUBMUCOSA	0.00690448791714614
JR_6583_CD_INF_FOV016	MUSCULARIS_PROPRIA	0.00234192037470726
JR_6583_CD_INF_FOV017	MUSCULARIS_PROPRIA	0.00888585099111415
JR_6583_CD_INF_FOV018	MUSCULARIS_PROPRIA	0.167893961708395
JR_6583_CD_INF_FOV019	MUSCULARIS_PROPRIA	0.0332692307692308
JR_6583_CD_INF_FOV020	MUSCULARIS_PROPRIA	0.0327590390681873
NA	EPI_EDGE	0.0833333333333333
NA	FIBROTIC_ZONE	0
NA	MUCOSA	0.0693069306930693
NA	MUSCULARIS_PROPRIA	0
NA	SUBMUCOSA	0
NA	ULCER	0
