# Supplementary material for: Spatial fibroblast niches define Crohn’s fistulae
Source: Nature. 2025 Nov 12;649(8097):703–12. doi: 10.1038/s41586-025-09744-y (PMC12804086; doi:10.1038/s41586-025-09744-y)
Supplement: Supplementary file 8 — Source Data Extended Data Fig. 6 [file 41586_2025_9744_MOESM8_ESM.zip › Extended Data Fig. 6 source data/Extended_Data_Figure_6_l.csv]

FOV	Region Type	Fraction Positive Cells
BAY94350_FIST_FOV001	GRANULATION_TISSUE	0
BAY94350_FIST_FOV002	GRANULATION_TISSUE	0.00603621730382294
BAY94350_FIST_FOV003	GRANULATION_TISSUE	0
BAY94350_FIST_FOV004	GRANULATION_TISSUE	0
BAY94350_FIST_FOV005	LESION_EDGE	0.00327868852459016
BAY94350_FIST_FOV006	LESION_EDGE	0.0110935023771791
BAY94350_FIST_FOV007	LESION_EDGE	0.0147783251231527
BAY94350_FIST_FOV008	LESION_EDGE	0.0227272727272727
BAY94350_FIST_FOV009	LESION_EDGE	0.0848214285714286
BAY94350_FIST_FOV010	LESION	0.193258426966292
BAY94350_FIST_FOV011	LESION	0.0613718411552347
BAY94350_FIST_FOV012	LESION	0.195488721804511
BAY94350_FIST_FOV013	LESION	0.225181598062954
BAY94350_FIST_FOV014	LESION	0.238747553816047
BAY94350_FIST_FOV015	LESION	0.234177215189873
BAY94350_FIST_FOV016	LESION_EDGE	0.300476947535771
BAY94350_FIST_FOV017	FIBROTIC_ZONE	0.294617563739377
BAY94350_FIST_FOV017	LESION_EDGE	0.054726368159204
BAY94350_FIST_FOV018	FIBROTIC_ZONE	0.552106430155211
BAY94350_FIST_FOV019	FIBROTIC_ZONE	0.350490196078431
BAY94350_FIST_FOV020	FIBROTIC_ZONE	0.554455445544555
BAY94350_FIST_FOV021	FIBROTIC_ZONE	0.364341085271318
BAY94350_FIST_FOV022	FIBROTIC_ZONE	0.207627118644068
BAY94350_FIST_FOV023	MUCOSA	0.942298043151029
BAY94350_FIST_FOV024	MUCOSA	0.956709956709957
BAY94350_FIST_FOV025	MUCOSA	0.931642778390298
BAY94350_FIST_FOV026	MUCOSA	0.764845605700713
BAY94350_FIST_FOV027	FIBROTIC_ZONE	0.545627376425855
BAY94350_FIST_FOV028	FIBROTIC_ZONE	0.232371794871795
BAY94350_FIST_FOV029	LESION	0.0462724935732648
BAY94350_FIST_FOV030	LESION	0.0813953488372093
BAY94350_FIST_FOV031	LESION	0
BAY94350_FIST_FOV032	MUCOSA	0.984491671453188
BAY94350_FIST_FOV033	MUCOSA	0.832399388690779
BAY94350_FIST_unsure_FOV001	FIBROTIC_ZONE	0.0231660231660232
BAY94350_FIST_unsure_FOV002	FIBROTIC_ZONE	0.14367816091954
BAY94350_FIST_unsure_FOV003	FIBROTIC_ZONE	0.0645161290322581
BAY94350_FIST_unsure_FOV004	FIBROTIC_ZONE	0.133828996282528
BAY94350_FIST_unsure_FOV005	FIBROTIC_ZONE	0.0382165605095541
BAY94350_FIST_unsure_FOV006	LESION	0.06
BAY94350_FIST_unsure_FOV007	LESION	0.00961538461538462
BAY94350_FIST_unsure_FOV008	LESION	0
BAY94350_FIST_unsure_FOV009	LESION	0.0327868852459016
BAY94350_FIST_unsure_FOV010	LESION	0.10981308411215
BAY94350_FIST_unsure_FOV011	LESION_EDGE	0
BAY94350_FIST_unsure_FOV012	LESION_EDGE	0
BAY94350_FIST_unsure_FOV013	LESION_EDGE	0.003125
BAY94350_FIST_unsure_FOV014	LESION_EDGE	0.025830258302583
BAY94350_FIST_unsure_FOV015	GRANULATION_TISSUE	0.990740740740741
BAY94350_FIST_unsure_FOV016	GRANULATION_TISSUE	1
BAY94350_FIST_unsure_FOV017	LESION_EDGE	0.142857142857143
BAY94350_FIST_unsure_FOV018	LESION_EDGE	0.399239543726236
BAY94350_FIST_unsure_FOV019	MUCOSA	0.444541484716157
BAY94350_FIST_unsure_FOV020	MUCOSA	0.244939271255061
BAY94350_FIST_unsure_FOV021	MUCOSA	0.550261096605744
BAY94350_FIST_unsure_FOV022	MUCOSA	0.514047076689446
BAY94350_FIST_unsure_FOV023	MUCOSA	0.335502530730296
BAY_20986_FIST_unsure_FOV001	GRANULATION_TISSUE	0.0519031141868512
BAY_20986_FIST_unsure_FOV002	GRANULATION_TISSUE	0.0324675324675325
BAY_20986_FIST_unsure_FOV003	GRANULATION_TISSUE	0.00923076923076923
BAY_20986_FIST_unsure_FOV004	GRANULATION_TISSUE	0.0319148936170213
BAY_20986_FIST_unsure_FOV005	GRANULATION_TISSUE	0.0378378378378378
BAY_20986_FIST_unsure_FOV006	GRANULATION_TISSUE	0
BAY_20986_FIST_unsure_FOV007	LESION_EDGE	0
BAY_20986_FIST_unsure_FOV008	LESION_EDGE	0.00446428571428571
BAY_20986_FIST_unsure_FOV009	LESION_EDGE	0.0730897009966777
BAY_20986_FIST_unsure_FOV010	LESION_EDGE	0.0769230769230769
BAY_20986_FIST_unsure_FOV011	LESION_EDGE	0.155234657039711
BAY_20986_FIST_unsure_FOV012	LESION	0.0708661417322835
BAY_20986_FIST_unsure_FOV013	LESION	0.0925196850393701
BAY_20986_FIST_unsure_FOV014	LESION	0.0589777195281782
BAY_20986_FIST_unsure_FOV015	LESION	0.203333333333333
BAY_20986_FIST_unsure_FOV016	LESION	0.0705882352941176
BAY_20986_FIST_unsure_FOV017	LESION	0.145124716553288
BAY_20986_FIST_unsure_FOV018	FIBROTIC_ZONE	0.176649746192893
BAY_20986_FIST_unsure_FOV019	FIBROTIC_ZONE	0.0158132530120482
BAY_20986_FIST_unsure_FOV020	FIBROTIC_ZONE	0.00583657587548638
BAY_20986_FIST_unsure_FOV021	FIBROTIC_ZONE	0.165884194053208
BAY_20986_FIST_unsure_FOV022	FIBROTIC_ZONE	0.0333333333333333
BAY_20986_FIST_unsure_FOV023	FIBROTIC_ZONE	0.0366088631984586
BAY_20986_FIST_unsure_FOV024	MUCOSA	0.678297872340425
BAY_20986_FIST_unsure_FOV025	MUCOSA	0.61316437873988
BAY_20986_FIST_unsure_FOV026	MUCOSA	0.483956043956044
BAY_20986_FIST_unsure_FOV027	MUCOSA	0.31186943620178
BAY_20986_FIST_unsure_FOV028	MUCOSA	0.618428184281843
BAY_20986_FIST_unsure_FOV029	EPI_EDGE	0.17309627641731
BAY_20986_FIST_unsure_FOV030	EPI_EDGE	0.560069144338807
BAY_20986_FIST_unsure_FOV031	ULCER	0.00508905852417303
BAY_20986_FIST_unsure_FOV032	ULCER	0.00285918513223731
BAY_20986_FIST_unsure_FOV033	ULCER	0.0548561151079137
BAY_20986_FIST_unsure_FOV034	LESION_EDGE	0
BAY_20986_FIST_unsure_FOV035	ULCER	0.0030514385353095
HCs_FOV001	MUCOSA	0
HCs_FOV002	MUCOSA	0
HCs_FOV003	MUCOSA	0
HCs_FOV004	MUCOSA	0
HCs_FOV005	MUCOSA	0
HCs_FOV006	MUCOSA	0
HCs_FOV007	MUCOSA	0
HCs_FOV008	MUCOSA	0
HCs_FOV009	SUBMUCOSA	0
HCs_FOV010	SUBMUCOSA	0
HCs_FOV011	SUBMUCOSA	0
HCs_FOV012	SUBMUCOSA	0
HCs_FOV013	SUBMUCOSA	0
HCs_FOV014	SUBMUCOSA	0
HCs_FOV015	MUSCULARIS_PROPRIA	0
HCs_FOV016	MUSCULARIS_PROPRIA	0
HCs_FOV017	MUSCULARIS_PROPRIA	0
HCs_FOV018	MUSCULARIS_PROPRIA	0
HCs_FOV019	MUSCULARIS_PROPRIA	0
HCs_FOV020	MUSCULARIS_PROPRIA	0
HCs_FOV021	MUSCULARIS_PROPRIA	0
HCs_FOV022	SUBMUCOSA	0
HCs_FOV023	SUBMUCOSA	0
HCs_FOV024	SUBMUCOSA	0
HCs_FOV025	SUBMUCOSA	0
HCs_FOV026	MUCOSA	0
HCs_FOV027	MUCOSA	0
HCs_FOV028	MUCOSA	0
HCs_FOV029	MUCOSA	0
HCs_FOV030	MUCOSA	0
JR_22046_FIST_FOV001	GRANULATION_TISSUE	0.0299877600979192
JR_22046_FIST_FOV002	GRANULATION_TISSUE	0.00497512437810945
JR_22046_FIST_FOV003	GRANULATION_TISSUE	0.0153374233128834
JR_22046_FIST_FOV004	GRANULATION_TISSUE	0.0199296600234467
JR_22046_FIST_FOV005	GRANULATION_TISSUE	0.065947242206235
JR_22046_FIST_FOV006	GRANULATION_TISSUE	0.372693726937269
JR_22046_FIST_FOV007	LESION_EDGE	0.0363636363636364
JR_22046_FIST_FOV008	LESION_EDGE	0.00330578512396694
JR_22046_FIST_FOV009	LESION_EDGE	0.0183844011142061
JR_22046_FIST_FOV010	LESION_EDGE	0.102887139107612
JR_22046_FIST_FOV011	LESION_EDGE	0.0806451612903226
JR_22046_FIST_FOV012	LESION	0.32579185520362
JR_22046_FIST_FOV013	LESION	0.193496371943026
JR_22046_FIST_FOV014	LESION	0.231402831402831
JR_22046_FIST_FOV015	LESION	0.195971692977681
JR_22046_FIST_FOV016	LESION	0.312997347480106
JR_22046_FIST_FOV017	LESION	0.146531100478469
JR_22046_FIST_FOV018	FIBROTIC_ZONE	0.899318090653831
JR_22046_FIST_FOV019	FIBROTIC_ZONE	0.97469220246238
JR_22046_FIST_FOV020	FIBROTIC_ZONE	0.0235882773409578
JR_22046_FIST_FOV021	FIBROTIC_ZONE	0.944609886837403
JR_22046_FIST_FOV022	FIBROTIC_ZONE	0.635338345864662
JR_22046_FIST_FOV023	FIBROTIC_ZONE	0.186405767250257
JR_22046_FIST_FOV024	LESION_EDGE	0.845614882821938
JR_29328_CD_INF_FOV001	MUSCULARIS_PROPRIA	0.887884267631103
JR_29328_CD_INF_FOV002	MUSCULARIS_PROPRIA	0.346820809248555
JR_29328_CD_INF_FOV003	MUSCULARIS_PROPRIA	0.953488372093023
JR_29328_CD_INF_FOV004	MUSCULARIS_PROPRIA	0.936186770428016
JR_29328_CD_INF_FOV005	MUCOSA	0.207943479091083
JR_29328_CD_INF_FOV006	ULCER	0.512913706701911
JR_29328_CD_INF_FOV007	ULCER	0.0805128205128205
JR_29328_CD_INF_FOV008	ULCER	0.0435347628330084
JR_29328_CD_INF_FOV009	SUBMUCOSA	0.25327380952381
JR_29328_CD_INF_FOV010	SUBMUCOSA	0.124242424242424
JR_29328_CD_INF_FOV011	SUBMUCOSA	0.219326818675353
JR_29328_CD_INF_FOV012	SUBMUCOSA	0.259893048128342
JR_29328_CD_INF_FOV013	SUBMUCOSA	0.125386996904025
JR_29328_CD_INF_FOV014	SUBMUCOSA	0.163908589440504
JR_29328_CD_INF_FOV015	MUCOSA	0.0386584741423451
JR_29328_CD_INF_FOV016	ULCER	0.298503081890226
JR_29328_CD_INF_FOV017	MUCOSA	0.0387727579231288
JR_32929_CD_INF_FOV001	MUCOSA	0.440141736269299
JR_32929_CD_INF_FOV002	MUCOSA	0.198232808298118
JR_32929_CD_INF_FOV003	ULCER	0.336724047991654
JR_32929_CD_INF_FOV004	ULCER	0.705987261146497
JR_32929_CD_INF_FOV005	ULCER	0.215094339622642
JR_32929_CD_INF_FOV006	ULCER	0.273808034038293
JR_32929_CD_INF_FOV007	MUCOSA	0.0985619647762159
JR_47926_FIST_FOV001	MUCOSA	0.863302752293578
JR_47926_FIST_FOV002	MUCOSA	0.471428571428571
JR_47926_FIST_FOV003	LESION_EDGE	0.00468384074941452
JR_47926_FIST_FOV004	LESION_EDGE	0.0056980056980057
JR_47926_FIST_FOV005	EPI_EDGE	0.136420525657071
JR_47926_FIST_FOV006	EPI_EDGE	0.0813060179257362
JR_47926_FIST_FOV007	FIBROTIC_ZONE	0.548223350253807
JR_47926_FIST_FOV008	FIBROTIC_ZONE	0.74061433447099
JR_47926_FIST_FOV009	FIBROTIC_ZONE	0.621739130434783
JR_47926_FIST_FOV010	FIBROTIC_ZONE	0.118694362017804
JR_47926_FIST_FOV011	LESION	0.0287081339712919
JR_47926_FIST_FOV011	LESION_EDGE	0.0374531835205993
JR_47926_FIST_FOV012	LESION	0.0618556701030928
JR_47926_FIST_FOV013	LESION	0.0949720670391061
JR_47926_FIST_FOV014	GRANULATION_TISSUE	0.0108108108108108
JR_47926_FIST_FOV015	GRANULATION_TISSUE	0
JR_47926_FIST_FOV016	GRANULATION_TISSUE	0.275766016713092
JR_50621_DD_FIST_FOV001	MUCOSA	0.201639955273947
JR_50621_DD_FIST_FOV002	MUCOSA	0.403285118901692
JR_50621_DD_FIST_FOV003	MUCOSA	0.153554502369668
JR_50621_DD_FIST_FOV004	MUCOSA	0.338502673796791
JR_50621_DD_FIST_FOV005	MUCOSA	0.621613832853026
JR_50621_DD_FIST_FOV006	MUSCULARIS_PROPRIA	0.00280112044817927
JR_50621_DD_FIST_FOV007	MUSCULARIS_PROPRIA	0
JR_50621_DD_FIST_FOV008	SUBMUCOSA	0.101573676680973
JR_50621_DD_FIST_FOV009	SUBMUCOSA	0
JR_50621_DD_FIST_FOV010	FIBROTIC_ZONE	0.528484848484848
JR_50621_DD_FIST_FOV011	FIBROTIC_ZONE	0.665644171779141
JR_50621_DD_FIST_FOV012	FIBROTIC_ZONE	0.99468791500664
JR_50621_DD_FIST_FOV013	FIBROTIC_ZONE	0.283028455284553
JR_50621_DD_FIST_FOV014	FIBROTIC_ZONE	0.517835178351783
JR_50621_DD_FIST_FOV015	GRANULATION_TISSUE	0.0798584397599631
JR_50621_DD_FIST_FOV016	FIBROTIC_ZONE	0.670183231538034
JR_50621_DD_FIST_FOV017	GRANULATION_TISSUE	0.308633582596873
JR_50621_DD_FIST_FOV018	GRANULATION_TISSUE	0.15844298245614
JR_50621_DD_FIST_FOV019	MUSCULARIS_PROPRIA	0.00872938894277401
JR_50621_DD_FIST_FOV020	MUSCULARIS_PROPRIA	0.00468227424749164
JR_50621_DD_FIST_FOV021	MUSCULARIS_PROPRIA	0.0101088646967341
JR_6583_CD_INF_FOV001	MUCOSA	0.478068013799901
JR_6583_CD_INF_FOV002	MUCOSA	0.391748942172073
JR_6583_CD_INF_FOV003	ULCER	0.447621685245448
JR_6583_CD_INF_FOV004	ULCER	0.0743488011040193
JR_6583_CD_INF_FOV005	ULCER	0.112369337979094
JR_6583_CD_INF_FOV006	ULCER	0.457073170731707
JR_6583_CD_INF_FOV007	ULCER	0.01686196056016
JR_6583_CD_INF_FOV008	MUCOSA	0.634593785099214
JR_6583_CD_INF_FOV009	SUBMUCOSA	0.819141914191419
JR_6583_CD_INF_FOV010	SUBMUCOSA	0.34499693063229
JR_6583_CD_INF_FOV011	SUBMUCOSA	0.752081071299312
JR_6583_CD_INF_FOV012	SUBMUCOSA	0.0584905660377358
JR_6583_CD_INF_FOV013	SUBMUCOSA	0.0860702151755379
JR_6583_CD_INF_FOV014	SUBMUCOSA	0.111991547807713
JR_6583_CD_INF_FOV015	SUBMUCOSA	0.00345224395857307
JR_6583_CD_INF_FOV016	MUSCULARIS_PROPRIA	0.00117096018735363
JR_6583_CD_INF_FOV017	MUSCULARIS_PROPRIA	0
JR_6583_CD_INF_FOV018	MUSCULARIS_PROPRIA	0.35640648011782
JR_6583_CD_INF_FOV019	MUSCULARIS_PROPRIA	0.0273076923076923
JR_6583_CD_INF_FOV020	MUSCULARIS_PROPRIA	0.351128366901238
NA	EPI_EDGE	0
NA	FIBROTIC_ZONE	0
NA	MUCOSA	0.0099009900990099
NA	MUSCULARIS_PROPRIA	0
NA	SUBMUCOSA	0
NA	ULCER	0.379310344827586
