# Supplementary material for: Spatial fibroblast niches define Crohn’s fistulae
Source: Nature. 2025 Nov 12;649(8097):703–12. doi: 10.1038/s41586-025-09744-y (PMC12804086; doi:10.1038/s41586-025-09744-y)
Supplement: Supplementary file 8 — Source Data Extended Data Fig. 6 [file 41586_2025_9744_MOESM8_ESM.zip › Extended Data Fig. 6 source data/Extended_Data_Figure_6_m.csv]

FOV	Region Type	Fraction Positive Cells
BAY94350_FIST_FOV001	GRANULATION_TISSUE	0.695340501792115
BAY94350_FIST_FOV002	GRANULATION_TISSUE	0.329979879275654
BAY94350_FIST_FOV003	GRANULATION_TISSUE	0.155737704918033
BAY94350_FIST_FOV004	GRANULATION_TISSUE	0.686679174484053
BAY94350_FIST_FOV005	LESION_EDGE	0
BAY94350_FIST_FOV006	LESION_EDGE	0.0966719492868463
BAY94350_FIST_FOV007	LESION_EDGE	0.00656814449917898
BAY94350_FIST_FOV008	LESION_EDGE	0.0977272727272727
BAY94350_FIST_FOV009	LESION_EDGE	0.0178571428571429
BAY94350_FIST_FOV010	LESION	0.143820224719101
BAY94350_FIST_FOV011	LESION	0.0703971119133574
BAY94350_FIST_FOV012	LESION	0.206766917293233
BAY94350_FIST_FOV013	LESION	0.469733656174334
BAY94350_FIST_FOV014	LESION	0.487279843444227
BAY94350_FIST_FOV015	LESION	0.080168776371308
BAY94350_FIST_FOV016	LESION_EDGE	0.0985691573926868
BAY94350_FIST_FOV017	FIBROTIC_ZONE	0.13314447592068
BAY94350_FIST_FOV017	LESION_EDGE	0.0149253731343284
BAY94350_FIST_FOV018	FIBROTIC_ZONE	0.432372505543237
BAY94350_FIST_FOV019	FIBROTIC_ZONE	0.142156862745098
BAY94350_FIST_FOV020	FIBROTIC_ZONE	0.601485148514851
BAY94350_FIST_FOV021	FIBROTIC_ZONE	0.455426356589147
BAY94350_FIST_FOV022	FIBROTIC_ZONE	0.105932203389831
BAY94350_FIST_FOV023	MUCOSA	0.291018564977421
BAY94350_FIST_FOV024	MUCOSA	0.441558441558442
BAY94350_FIST_FOV025	MUCOSA	0.4696802646086
BAY94350_FIST_FOV026	MUCOSA	0.119556611243072
BAY94350_FIST_FOV027	FIBROTIC_ZONE	0.197718631178707
BAY94350_FIST_FOV028	FIBROTIC_ZONE	0.0817307692307692
BAY94350_FIST_FOV029	LESION	0.077120822622108
BAY94350_FIST_FOV030	LESION	0.0959302325581395
BAY94350_FIST_FOV031	LESION	0.0110864745011086
BAY94350_FIST_FOV032	MUCOSA	0.65020103388857
BAY94350_FIST_FOV033	MUCOSA	0.273051451859399
BAY94350_FIST_unsure_FOV001	FIBROTIC_ZONE	0.0231660231660232
BAY94350_FIST_unsure_FOV002	FIBROTIC_ZONE	0.258620689655172
BAY94350_FIST_unsure_FOV003	FIBROTIC_ZONE	0.104838709677419
BAY94350_FIST_unsure_FOV004	FIBROTIC_ZONE	0.0669144981412639
BAY94350_FIST_unsure_FOV005	FIBROTIC_ZONE	0.0382165605095541
BAY94350_FIST_unsure_FOV006	LESION	0.00666666666666667
BAY94350_FIST_unsure_FOV007	LESION	0.0288461538461538
BAY94350_FIST_unsure_FOV008	LESION	0.0212765957446809
BAY94350_FIST_unsure_FOV009	LESION	0.0382513661202186
BAY94350_FIST_unsure_FOV010	LESION	0.00934579439252336
BAY94350_FIST_unsure_FOV011	LESION_EDGE	0.008
BAY94350_FIST_unsure_FOV012	LESION_EDGE	0.014018691588785
BAY94350_FIST_unsure_FOV013	LESION_EDGE	0.0375
BAY94350_FIST_unsure_FOV014	LESION_EDGE	0.00738007380073801
BAY94350_FIST_unsure_FOV015	GRANULATION_TISSUE	0.00925925925925926
BAY94350_FIST_unsure_FOV016	GRANULATION_TISSUE	0.00628930817610063
BAY94350_FIST_unsure_FOV017	LESION_EDGE	0.0892857142857143
BAY94350_FIST_unsure_FOV018	LESION_EDGE	0.174904942965779
BAY94350_FIST_unsure_FOV019	MUCOSA	0.620087336244541
BAY94350_FIST_unsure_FOV020	MUCOSA	0.673582995951417
BAY94350_FIST_unsure_FOV021	MUCOSA	0.615535248041776
BAY94350_FIST_unsure_FOV022	MUCOSA	0.558845861807137
BAY94350_FIST_unsure_FOV023	MUCOSA	0.550253073029646
BAY_20986_FIST_unsure_FOV001	GRANULATION_TISSUE	0.782006920415225
BAY_20986_FIST_unsure_FOV002	GRANULATION_TISSUE	0.967532467532468
BAY_20986_FIST_unsure_FOV003	GRANULATION_TISSUE	0.993846153846154
BAY_20986_FIST_unsure_FOV004	GRANULATION_TISSUE	0.984042553191489
BAY_20986_FIST_unsure_FOV005	GRANULATION_TISSUE	0.556756756756757
BAY_20986_FIST_unsure_FOV006	GRANULATION_TISSUE	0.99390243902439
BAY_20986_FIST_unsure_FOV007	LESION_EDGE	0.976595744680851
BAY_20986_FIST_unsure_FOV008	LESION_EDGE	0.982142857142857
BAY_20986_FIST_unsure_FOV009	LESION_EDGE	0.727574750830565
BAY_20986_FIST_unsure_FOV010	LESION_EDGE	0.905594405594406
BAY_20986_FIST_unsure_FOV011	LESION_EDGE	0.830324909747292
BAY_20986_FIST_unsure_FOV012	LESION	0.862204724409449
BAY_20986_FIST_unsure_FOV013	LESION	0.840551181102362
BAY_20986_FIST_unsure_FOV014	LESION	0.917431192660551
BAY_20986_FIST_unsure_FOV015	LESION	0.12
BAY_20986_FIST_unsure_FOV016	LESION	0.941176470588235
BAY_20986_FIST_unsure_FOV017	LESION	0.829931972789116
BAY_20986_FIST_unsure_FOV018	FIBROTIC_ZONE	0.0406091370558376
BAY_20986_FIST_unsure_FOV019	FIBROTIC_ZONE	0.0323795180722892
BAY_20986_FIST_unsure_FOV020	FIBROTIC_ZONE	0.0680933852140078
BAY_20986_FIST_unsure_FOV021	FIBROTIC_ZONE	0.437402190923318
BAY_20986_FIST_unsure_FOV022	FIBROTIC_ZONE	0.0116666666666667
BAY_20986_FIST_unsure_FOV023	FIBROTIC_ZONE	0.023121387283237
BAY_20986_FIST_unsure_FOV024	MUCOSA	0.467234042553192
BAY_20986_FIST_unsure_FOV025	MUCOSA	0.36325237592397
BAY_20986_FIST_unsure_FOV026	MUCOSA	0.47032967032967
BAY_20986_FIST_unsure_FOV027	MUCOSA	0.086646884272997
BAY_20986_FIST_unsure_FOV028	MUCOSA	0.411924119241192
BAY_20986_FIST_unsure_FOV029	EPI_EDGE	0.166387118416639
BAY_20986_FIST_unsure_FOV030	EPI_EDGE	0.306828003457217
BAY_20986_FIST_unsure_FOV031	ULCER	0.123409669211196
BAY_20986_FIST_unsure_FOV032	ULCER	0.132952108649035
BAY_20986_FIST_unsure_FOV033	ULCER	0.0692446043165468
BAY_20986_FIST_unsure_FOV034	LESION_EDGE	0.631970260223048
BAY_20986_FIST_unsure_FOV035	ULCER	0.336965998256321
HCs_FOV001	MUCOSA	0.450770261219022
HCs_FOV002	MUCOSA	0.388990825688073
HCs_FOV003	MUCOSA	0.405569007263923
HCs_FOV004	MUCOSA	0.648351648351648
HCs_FOV005	MUCOSA	0.625377643504532
HCs_FOV006	MUCOSA	0.785888077858881
HCs_FOV007	MUCOSA	0.577698695136418
HCs_FOV008	MUCOSA	0.523867809057528
HCs_FOV009	SUBMUCOSA	0
HCs_FOV010	SUBMUCOSA	0.0091324200913242
HCs_FOV011	SUBMUCOSA	0.00537634408602151
HCs_FOV012	SUBMUCOSA	0
HCs_FOV013	SUBMUCOSA	0
HCs_FOV014	SUBMUCOSA	0.0122699386503067
HCs_FOV015	MUSCULARIS_PROPRIA	0
HCs_FOV016	MUSCULARIS_PROPRIA	0.0145348837209302
HCs_FOV017	MUSCULARIS_PROPRIA	0.00308641975308642
HCs_FOV018	MUSCULARIS_PROPRIA	0
HCs_FOV019	MUSCULARIS_PROPRIA	0.010989010989011
HCs_FOV020	MUSCULARIS_PROPRIA	0.0084985835694051
HCs_FOV021	MUSCULARIS_PROPRIA	0
HCs_FOV022	SUBMUCOSA	0.0563380281690141
HCs_FOV023	SUBMUCOSA	0
HCs_FOV024	SUBMUCOSA	0.00813008130081301
HCs_FOV025	SUBMUCOSA	0
HCs_FOV026	MUCOSA	0.294697903822441
HCs_FOV027	MUCOSA	0.397360703812317
HCs_FOV028	MUCOSA	0.294736842105263
HCs_FOV029	MUCOSA	0.259222333000997
HCs_FOV030	MUCOSA	0.559833506763788
JR_22046_FIST_FOV001	GRANULATION_TISSUE	0.946144430844553
JR_22046_FIST_FOV002	GRANULATION_TISSUE	0.383084577114428
JR_22046_FIST_FOV003	GRANULATION_TISSUE	0.710429447852761
JR_22046_FIST_FOV004	GRANULATION_TISSUE	0.451934349355217
JR_22046_FIST_FOV005	GRANULATION_TISSUE	0.560551558752998
JR_22046_FIST_FOV006	GRANULATION_TISSUE	0.816728167281673
JR_22046_FIST_FOV007	LESION_EDGE	0.428282828282828
JR_22046_FIST_FOV008	LESION_EDGE	0.255371900826446
JR_22046_FIST_FOV009	LESION_EDGE	0.114206128133705
JR_22046_FIST_FOV010	LESION_EDGE	0.518110236220472
JR_22046_FIST_FOV011	LESION_EDGE	0.202798861480076
JR_22046_FIST_FOV012	LESION	0.895424836601307
JR_22046_FIST_FOV013	LESION	0.343456060198871
JR_22046_FIST_FOV014	LESION	0.558043758043758
JR_22046_FIST_FOV015	LESION	0.404463799673381
JR_22046_FIST_FOV016	LESION	0.235109717868339
JR_22046_FIST_FOV017	LESION	0.119617224880383
JR_22046_FIST_FOV018	FIBROTIC_ZONE	0.027276373846771
JR_22046_FIST_FOV019	FIBROTIC_ZONE	0.00820793433652531
JR_22046_FIST_FOV020	FIBROTIC_ZONE	0.0128663330950679
JR_22046_FIST_FOV021	FIBROTIC_ZONE	0.0869565217391304
JR_22046_FIST_FOV022	FIBROTIC_ZONE	0.0225563909774436
JR_22046_FIST_FOV023	FIBROTIC_ZONE	0.0365602471678682
JR_22046_FIST_FOV024	LESION_EDGE	0.821212853346219
JR_29328_CD_INF_FOV001	MUSCULARIS_PROPRIA	0
JR_29328_CD_INF_FOV002	MUSCULARIS_PROPRIA	0.00144508670520231
JR_29328_CD_INF_FOV003	MUSCULARIS_PROPRIA	0.152998776009792
JR_29328_CD_INF_FOV004	MUSCULARIS_PROPRIA	0.0108949416342412
JR_29328_CD_INF_FOV005	MUCOSA	0.377442556170836
JR_29328_CD_INF_FOV006	ULCER	0.523376837931604
JR_29328_CD_INF_FOV007	ULCER	0.0758974358974359
JR_29328_CD_INF_FOV008	ULCER	0.0246913580246914
JR_29328_CD_INF_FOV009	SUBMUCOSA	0.423214285714286
JR_29328_CD_INF_FOV010	SUBMUCOSA	0.0204545454545455
JR_29328_CD_INF_FOV011	SUBMUCOSA	0.0184581976112921
JR_29328_CD_INF_FOV012	SUBMUCOSA	0.0320855614973262
JR_29328_CD_INF_FOV013	SUBMUCOSA	0.0255417956656347
JR_29328_CD_INF_FOV014	SUBMUCOSA	0.0086682427107959
JR_29328_CD_INF_FOV015	MUCOSA	0.328469022017409
JR_29328_CD_INF_FOV016	ULCER	0.393014382154388
JR_29328_CD_INF_FOV017	MUCOSA	0.541469993256912
JR_32929_CD_INF_FOV001	MUCOSA	0.0784611490761832
JR_32929_CD_INF_FOV002	MUCOSA	0.104302727621975
JR_32929_CD_INF_FOV003	ULCER	0.24621804903495
JR_32929_CD_INF_FOV004	ULCER	0.472866242038217
JR_32929_CD_INF_FOV005	ULCER	0.301643335362142
JR_32929_CD_INF_FOV006	ULCER	0.566387185583782
JR_32929_CD_INF_FOV007	MUCOSA	0.265470996930037
JR_47926_FIST_FOV001	MUCOSA	0.118348623853211
JR_47926_FIST_FOV002	MUCOSA	0.132142857142857
JR_47926_FIST_FOV003	LESION_EDGE	0.0491803278688525
JR_47926_FIST_FOV004	LESION_EDGE	0.663817663817664
JR_47926_FIST_FOV005	EPI_EDGE	0.122653316645807
JR_47926_FIST_FOV006	EPI_EDGE	0.172215108834827
JR_47926_FIST_FOV007	FIBROTIC_ZONE	0.0152284263959391
JR_47926_FIST_FOV008	FIBROTIC_ZONE	0.0170648464163823
JR_47926_FIST_FOV009	FIBROTIC_ZONE	0.0260869565217391
JR_47926_FIST_FOV010	FIBROTIC_ZONE	0.445103857566766
JR_47926_FIST_FOV011	LESION	1
JR_47926_FIST_FOV011	LESION_EDGE	0.99250936329588
JR_47926_FIST_FOV012	LESION	0.855670103092783
JR_47926_FIST_FOV013	LESION	0.988826815642458
JR_47926_FIST_FOV014	GRANULATION_TISSUE	0.967567567567568
JR_47926_FIST_FOV015	GRANULATION_TISSUE	0.0689655172413793
JR_47926_FIST_FOV016	GRANULATION_TISSUE	0.543175487465181
JR_50621_DD_FIST_FOV001	MUCOSA	0.616101379053299
JR_50621_DD_FIST_FOV002	MUCOSA	0.0492767835253739
JR_50621_DD_FIST_FOV003	MUCOSA	0.0537914691943128
JR_50621_DD_FIST_FOV004	MUCOSA	0.123707664884135
JR_50621_DD_FIST_FOV005	MUCOSA	0.261671469740634
JR_50621_DD_FIST_FOV006	MUSCULARIS_PROPRIA	0.00373482726423903
JR_50621_DD_FIST_FOV007	MUSCULARIS_PROPRIA	0.0135135135135135
JR_50621_DD_FIST_FOV008	SUBMUCOSA	0.0686695278969957
JR_50621_DD_FIST_FOV009	SUBMUCOSA	0.00544959128065395
JR_50621_DD_FIST_FOV010	FIBROTIC_ZONE	0.00484848484848485
JR_50621_DD_FIST_FOV011	FIBROTIC_ZONE	0.0590490797546012
JR_50621_DD_FIST_FOV012	FIBROTIC_ZONE	0.0106241699867198
JR_50621_DD_FIST_FOV013	FIBROTIC_ZONE	0.346036585365854
JR_50621_DD_FIST_FOV014	FIBROTIC_ZONE	0.020910209102091
JR_50621_DD_FIST_FOV015	GRANULATION_TISSUE	0.979535313125096
JR_50621_DD_FIST_FOV016	FIBROTIC_ZONE	0.545252637423653
JR_50621_DD_FIST_FOV017	GRANULATION_TISSUE	0.890777249036936
JR_50621_DD_FIST_FOV018	GRANULATION_TISSUE	0.996893274853801
JR_50621_DD_FIST_FOV019	MUSCULARIS_PROPRIA	0.00969932104752667
JR_50621_DD_FIST_FOV020	MUSCULARIS_PROPRIA	0.0040133779264214
JR_50621_DD_FIST_FOV021	MUSCULARIS_PROPRIA	0.00622083981337481
JR_6583_CD_INF_FOV001	MUCOSA	0.205027106949236
JR_6583_CD_INF_FOV002	MUCOSA	0.219675599435825
JR_6583_CD_INF_FOV003	ULCER	0.488264211036488
JR_6583_CD_INF_FOV004	ULCER	0.228739002932551
JR_6583_CD_INF_FOV005	ULCER	0.161367595818815
JR_6583_CD_INF_FOV006	ULCER	0.414682926829268
JR_6583_CD_INF_FOV007	ULCER	0.369534152615033
JR_6583_CD_INF_FOV008	MUCOSA	0.130288281542493
JR_6583_CD_INF_FOV009	SUBMUCOSA	0.00858085808580858
JR_6583_CD_INF_FOV010	SUBMUCOSA	0.0276243093922652
JR_6583_CD_INF_FOV011	SUBMUCOSA	0.0550126673905176
JR_6583_CD_INF_FOV012	SUBMUCOSA	0.0226415094339623
JR_6583_CD_INF_FOV013	SUBMUCOSA	0.00906002265005663
JR_6583_CD_INF_FOV014	SUBMUCOSA	0.0776545166402536
JR_6583_CD_INF_FOV015	SUBMUCOSA	0.166283084004603
JR_6583_CD_INF_FOV016	MUSCULARIS_PROPRIA	0.00468384074941452
JR_6583_CD_INF_FOV017	MUSCULARIS_PROPRIA	0.00205058099794942
JR_6583_CD_INF_FOV018	MUSCULARIS_PROPRIA	0.0110456553755523
JR_6583_CD_INF_FOV019	MUSCULARIS_PROPRIA	0.0138461538461538
JR_6583_CD_INF_FOV020	MUSCULARIS_PROPRIA	0.0308177626789614
NA	EPI_EDGE	0.0277777777777778
NA	FIBROTIC_ZONE	0
NA	MUCOSA	0.108910891089109
NA	MUSCULARIS_PROPRIA	0
NA	SUBMUCOSA	0
NA	ULCER	0
