# Supplementary material for: Spatial fibroblast niches define Crohn’s fistulae
Source: Nature. 2025 Nov 12;649(8097):703–12. doi: 10.1038/s41586-025-09744-y (PMC12804086; doi:10.1038/s41586-025-09744-y)
Supplement: Supplementary file 8 — Source Data Extended Data Fig. 6 [file 41586_2025_9744_MOESM8_ESM.zip › Extended Data Fig. 6 source data/Extended_Data_Figure_6_n.csv]

FOV	Region Type	Fraction Positive Cells
BAY94350_FIST_FOV001	GRANULATION_TISSUE	0.0017921146953405
BAY94350_FIST_FOV002	GRANULATION_TISSUE	0
BAY94350_FIST_FOV003	GRANULATION_TISSUE	0
BAY94350_FIST_FOV004	GRANULATION_TISSUE	0.00187617260787992
BAY94350_FIST_FOV005	LESION_EDGE	0
BAY94350_FIST_FOV006	LESION_EDGE	0
BAY94350_FIST_FOV007	LESION_EDGE	0
BAY94350_FIST_FOV008	LESION_EDGE	0
BAY94350_FIST_FOV009	LESION_EDGE	0
BAY94350_FIST_FOV010	LESION	0
BAY94350_FIST_FOV011	LESION	0
BAY94350_FIST_FOV012	LESION	0
BAY94350_FIST_FOV013	LESION	0
BAY94350_FIST_FOV014	LESION	0
BAY94350_FIST_FOV015	LESION	0.00210970464135021
BAY94350_FIST_FOV016	LESION_EDGE	0
BAY94350_FIST_FOV017	FIBROTIC_ZONE	0
BAY94350_FIST_FOV017	LESION_EDGE	0
BAY94350_FIST_FOV018	FIBROTIC_ZONE	0
BAY94350_FIST_FOV019	FIBROTIC_ZONE	0
BAY94350_FIST_FOV020	FIBROTIC_ZONE	0
BAY94350_FIST_FOV021	FIBROTIC_ZONE	0.00193798449612403
BAY94350_FIST_FOV022	FIBROTIC_ZONE	0
BAY94350_FIST_FOV023	MUCOSA	0.889111891620672
BAY94350_FIST_FOV024	MUCOSA	0.664502164502164
BAY94350_FIST_FOV025	MUCOSA	0.719955898566703
BAY94350_FIST_FOV026	MUCOSA	0.96437054631829
BAY94350_FIST_FOV027	FIBROTIC_ZONE	0
BAY94350_FIST_FOV028	FIBROTIC_ZONE	0
BAY94350_FIST_FOV029	LESION	0.0051413881748072
BAY94350_FIST_FOV030	LESION	0
BAY94350_FIST_FOV031	LESION	0.0133037694013304
BAY94350_FIST_FOV032	MUCOSA	0.979896611143021
BAY94350_FIST_FOV033	MUCOSA	0.997962302598064
BAY94350_FIST_unsure_FOV001	FIBROTIC_ZONE	0
BAY94350_FIST_unsure_FOV002	FIBROTIC_ZONE	0
BAY94350_FIST_unsure_FOV003	FIBROTIC_ZONE	0.0241935483870968
BAY94350_FIST_unsure_FOV004	FIBROTIC_ZONE	0.0185873605947955
BAY94350_FIST_unsure_FOV005	FIBROTIC_ZONE	0
BAY94350_FIST_unsure_FOV006	LESION	0
BAY94350_FIST_unsure_FOV007	LESION	0.0192307692307692
BAY94350_FIST_unsure_FOV008	LESION	0.00851063829787234
BAY94350_FIST_unsure_FOV009	LESION	0
BAY94350_FIST_unsure_FOV010	LESION	0.00233644859813084
BAY94350_FIST_unsure_FOV011	LESION_EDGE	0.1
BAY94350_FIST_unsure_FOV012	LESION_EDGE	0.0934579439252336
BAY94350_FIST_unsure_FOV013	LESION_EDGE	0.1
BAY94350_FIST_unsure_FOV014	LESION_EDGE	0.140221402214022
BAY94350_FIST_unsure_FOV015	GRANULATION_TISSUE	0
BAY94350_FIST_unsure_FOV016	GRANULATION_TISSUE	0
BAY94350_FIST_unsure_FOV017	LESION_EDGE	0
BAY94350_FIST_unsure_FOV018	LESION_EDGE	0
BAY94350_FIST_unsure_FOV019	MUCOSA	0.332751091703057
BAY94350_FIST_unsure_FOV020	MUCOSA	0.547570850202429
BAY94350_FIST_unsure_FOV021	MUCOSA	0.319190600522193
BAY94350_FIST_unsure_FOV022	MUCOSA	0.429764616552771
BAY94350_FIST_unsure_FOV023	MUCOSA	0.415762834417932
BAY_20986_FIST_unsure_FOV001	GRANULATION_TISSUE	0.858131487889273
BAY_20986_FIST_unsure_FOV002	GRANULATION_TISSUE	0.88961038961039
BAY_20986_FIST_unsure_FOV003	GRANULATION_TISSUE	0.00307692307692308
BAY_20986_FIST_unsure_FOV004	GRANULATION_TISSUE	0.957446808510638
BAY_20986_FIST_unsure_FOV005	GRANULATION_TISSUE	0.0432432432432432
BAY_20986_FIST_unsure_FOV006	GRANULATION_TISSUE	0.99390243902439
BAY_20986_FIST_unsure_FOV007	LESION_EDGE	0.757446808510638
BAY_20986_FIST_unsure_FOV008	LESION_EDGE	0.285714285714286
BAY_20986_FIST_unsure_FOV009	LESION_EDGE	0.312292358803987
BAY_20986_FIST_unsure_FOV010	LESION_EDGE	0.0699300699300699
BAY_20986_FIST_unsure_FOV011	LESION_EDGE	0.133574007220217
BAY_20986_FIST_unsure_FOV012	LESION	0.146981627296588
BAY_20986_FIST_unsure_FOV013	LESION	0.364173228346457
BAY_20986_FIST_unsure_FOV014	LESION	0.368283093053735
BAY_20986_FIST_unsure_FOV015	LESION	0.00333333333333333
BAY_20986_FIST_unsure_FOV016	LESION	0.748235294117647
BAY_20986_FIST_unsure_FOV017	LESION	0.380952380952381
BAY_20986_FIST_unsure_FOV018	FIBROTIC_ZONE	0.22741116751269
BAY_20986_FIST_unsure_FOV019	FIBROTIC_ZONE	0.0384036144578313
BAY_20986_FIST_unsure_FOV020	FIBROTIC_ZONE	0.0184824902723735
BAY_20986_FIST_unsure_FOV021	FIBROTIC_ZONE	0.0485133020344288
BAY_20986_FIST_unsure_FOV022	FIBROTIC_ZONE	0.025
BAY_20986_FIST_unsure_FOV023	FIBROTIC_ZONE	0.00770712909441233
BAY_20986_FIST_unsure_FOV024	MUCOSA	0.505957446808511
BAY_20986_FIST_unsure_FOV025	MUCOSA	0.591341077085533
BAY_20986_FIST_unsure_FOV026	MUCOSA	0.356043956043956
BAY_20986_FIST_unsure_FOV027	MUCOSA	0.138872403560831
BAY_20986_FIST_unsure_FOV028	MUCOSA	0.415718157181572
BAY_20986_FIST_unsure_FOV029	EPI_EDGE	0.186179134518618
BAY_20986_FIST_unsure_FOV030	EPI_EDGE	0.590319792566984
BAY_20986_FIST_unsure_FOV031	ULCER	0.305343511450382
BAY_20986_FIST_unsure_FOV032	ULCER	0.228020014295926
BAY_20986_FIST_unsure_FOV033	ULCER	0.293165467625899
BAY_20986_FIST_unsure_FOV034	LESION_EDGE	0.602230483271376
BAY_20986_FIST_unsure_FOV035	ULCER	0.276373147340889
HCs_FOV001	MUCOSA	0.984594775619558
HCs_FOV002	MUCOSA	0.943119266055046
HCs_FOV003	MUCOSA	0.970944309927361
HCs_FOV004	MUCOSA	0.936957779063042
HCs_FOV005	MUCOSA	0.913393756294058
HCs_FOV006	MUCOSA	0.996350364963504
HCs_FOV007	MUCOSA	0.948991696322657
HCs_FOV008	MUCOSA	0.855569155446756
HCs_FOV009	SUBMUCOSA	0.0417910447761194
HCs_FOV010	SUBMUCOSA	0.0273972602739726
HCs_FOV011	SUBMUCOSA	0.0698924731182796
HCs_FOV012	SUBMUCOSA	0.00709219858156028
HCs_FOV013	SUBMUCOSA	0.00775193798449612
HCs_FOV014	SUBMUCOSA	0.0429447852760736
HCs_FOV015	MUSCULARIS_PROPRIA	0.741312741312741
HCs_FOV016	MUSCULARIS_PROPRIA	0.938953488372093
HCs_FOV017	MUSCULARIS_PROPRIA	0.959876543209877
HCs_FOV018	MUSCULARIS_PROPRIA	0.826530612244898
HCs_FOV019	MUSCULARIS_PROPRIA	0.78021978021978
HCs_FOV020	MUSCULARIS_PROPRIA	0.631728045325779
HCs_FOV021	MUSCULARIS_PROPRIA	0.764705882352941
HCs_FOV022	SUBMUCOSA	0
HCs_FOV023	SUBMUCOSA	0
HCs_FOV024	SUBMUCOSA	0
HCs_FOV025	SUBMUCOSA	0
HCs_FOV026	MUCOSA	0
HCs_FOV027	MUCOSA	0
HCs_FOV028	MUCOSA	0
HCs_FOV029	MUCOSA	0
HCs_FOV030	MUCOSA	0
JR_22046_FIST_FOV001	GRANULATION_TISSUE	0.834761321909425
JR_22046_FIST_FOV002	GRANULATION_TISSUE	0.354892205638474
JR_22046_FIST_FOV003	GRANULATION_TISSUE	0.303680981595092
JR_22046_FIST_FOV004	GRANULATION_TISSUE	0.131887456037515
JR_22046_FIST_FOV005	GRANULATION_TISSUE	0.0677458033573141
JR_22046_FIST_FOV006	GRANULATION_TISSUE	0.995694956949569
JR_22046_FIST_FOV007	LESION_EDGE	0.511111111111111
JR_22046_FIST_FOV008	LESION_EDGE	0.336776859504132
JR_22046_FIST_FOV009	LESION_EDGE	0.211699164345404
JR_22046_FIST_FOV010	LESION_EDGE	0.290551181102362
JR_22046_FIST_FOV011	LESION_EDGE	0.0744781783681214
JR_22046_FIST_FOV012	LESION	0.217194570135747
JR_22046_FIST_FOV013	LESION	0.772373018005912
JR_22046_FIST_FOV014	LESION	0.276190476190476
JR_22046_FIST_FOV015	LESION	0.601796407185629
JR_22046_FIST_FOV016	LESION	0.243067277550036
JR_22046_FIST_FOV017	LESION	0.34061004784689
JR_22046_FIST_FOV018	FIBROTIC_ZONE	0.0312876052948255
JR_22046_FIST_FOV019	FIBROTIC_ZONE	0.0745554035567716
JR_22046_FIST_FOV020	FIBROTIC_ZONE	0.273052180128663
JR_22046_FIST_FOV021	FIBROTIC_ZONE	0.0729600952948183
JR_22046_FIST_FOV022	FIBROTIC_ZONE	0.169172932330827
JR_22046_FIST_FOV023	FIBROTIC_ZONE	0.609680741503605
JR_22046_FIST_FOV024	LESION_EDGE	0.141580091809616
JR_29328_CD_INF_FOV001	MUSCULARIS_PROPRIA	0.0180831826401447
JR_29328_CD_INF_FOV002	MUSCULARIS_PROPRIA	0.0260115606936416
JR_29328_CD_INF_FOV003	MUSCULARIS_PROPRIA	0.0611995104039168
JR_29328_CD_INF_FOV004	MUSCULARIS_PROPRIA	0.0233463035019455
JR_29328_CD_INF_FOV005	MUCOSA	0.262809496531093
JR_29328_CD_INF_FOV006	ULCER	0.330965361528719
JR_29328_CD_INF_FOV007	ULCER	0.444102564102564
JR_29328_CD_INF_FOV008	ULCER	0.35672514619883
JR_29328_CD_INF_FOV009	SUBMUCOSA	0.696130952380952
JR_29328_CD_INF_FOV010	SUBMUCOSA	0.0515151515151515
JR_29328_CD_INF_FOV011	SUBMUCOSA	0.0781758957654723
JR_29328_CD_INF_FOV012	SUBMUCOSA	0.116577540106952
JR_29328_CD_INF_FOV013	SUBMUCOSA	0.170278637770898
JR_29328_CD_INF_FOV014	SUBMUCOSA	0.0969267139479905
JR_29328_CD_INF_FOV015	MUCOSA	0.325140809011777
JR_29328_CD_INF_FOV016	ULCER	0.735837980628119
JR_29328_CD_INF_FOV017	MUCOSA	0.642616318273769
JR_32929_CD_INF_FOV001	MUCOSA	0.105669450771956
JR_32929_CD_INF_FOV002	MUCOSA	0.0194006915097964
JR_32929_CD_INF_FOV003	ULCER	0.562858633281168
JR_32929_CD_INF_FOV004	ULCER	0.970955414012739
JR_32929_CD_INF_FOV005	ULCER	0.105295191722459
JR_32929_CD_INF_FOV006	ULCER	0.476661243899387
JR_32929_CD_INF_FOV007	MUCOSA	0.0594603328486024
JR_47926_FIST_FOV001	MUCOSA	0.838532110091743
JR_47926_FIST_FOV002	MUCOSA	0.634821428571429
JR_47926_FIST_FOV003	LESION_EDGE	0.398126463700234
JR_47926_FIST_FOV004	LESION_EDGE	0.0541310541310541
JR_47926_FIST_FOV005	EPI_EDGE	0.132665832290363
JR_47926_FIST_FOV006	EPI_EDGE	0.19078104993598
JR_47926_FIST_FOV007	FIBROTIC_ZONE	0.0177664974619289
JR_47926_FIST_FOV008	FIBROTIC_ZONE	0.0273037542662116
JR_47926_FIST_FOV009	FIBROTIC_ZONE	0.0260869565217391
JR_47926_FIST_FOV010	FIBROTIC_ZONE	0.00593471810089021
JR_47926_FIST_FOV011	LESION	0.320574162679426
JR_47926_FIST_FOV011	LESION_EDGE	0.198501872659176
JR_47926_FIST_FOV012	LESION	0.0876288659793814
JR_47926_FIST_FOV013	LESION	1
JR_47926_FIST_FOV014	GRANULATION_TISSUE	0.118918918918919
JR_47926_FIST_FOV015	GRANULATION_TISSUE	0.145320197044335
JR_47926_FIST_FOV016	GRANULATION_TISSUE	0.423398328690808
JR_50621_DD_FIST_FOV001	MUCOSA	0.823332090942974
JR_50621_DD_FIST_FOV002	MUCOSA	0.0605540573670017
JR_50621_DD_FIST_FOV003	MUCOSA	0.0578199052132701
JR_50621_DD_FIST_FOV004	MUCOSA	0.204099821746881
JR_50621_DD_FIST_FOV005	MUCOSA	0.404178674351585
JR_50621_DD_FIST_FOV006	MUSCULARIS_PROPRIA	0.0177404295051354
JR_50621_DD_FIST_FOV007	MUSCULARIS_PROPRIA	0.0405405405405405
JR_50621_DD_FIST_FOV008	SUBMUCOSA	0.0100143061516452
JR_50621_DD_FIST_FOV009	SUBMUCOSA	0.00953678474114441
JR_50621_DD_FIST_FOV010	FIBROTIC_ZONE	0.00363636363636364
JR_50621_DD_FIST_FOV011	FIBROTIC_ZONE	0.026840490797546
JR_50621_DD_FIST_FOV012	FIBROTIC_ZONE	0.107569721115538
JR_50621_DD_FIST_FOV013	FIBROTIC_ZONE	0.313516260162602
JR_50621_DD_FIST_FOV014	FIBROTIC_ZONE	0.127921279212792
JR_50621_DD_FIST_FOV015	GRANULATION_TISSUE	0.508847515002308
JR_50621_DD_FIST_FOV016	FIBROTIC_ZONE	0.203775680177679
JR_50621_DD_FIST_FOV017	GRANULATION_TISSUE	0.188080670745525
JR_50621_DD_FIST_FOV018	GRANULATION_TISSUE	0.81359649122807
JR_50621_DD_FIST_FOV019	MUSCULARIS_PROPRIA	0.00969932104752667
JR_50621_DD_FIST_FOV020	MUSCULARIS_PROPRIA	0.00802675585284281
JR_50621_DD_FIST_FOV021	MUSCULARIS_PROPRIA	0.0101088646967341
JR_6583_CD_INF_FOV001	MUCOSA	0.103499260719566
JR_6583_CD_INF_FOV002	MUCOSA	0.359308885754584
JR_6583_CD_INF_FOV003	ULCER	0.251471300976251
JR_6583_CD_INF_FOV004	ULCER	0.293255131964809
JR_6583_CD_INF_FOV005	ULCER	0.162674216027875
JR_6583_CD_INF_FOV006	ULCER	0.181658536585366
JR_6583_CD_INF_FOV007	ULCER	0.605601600457274
JR_6583_CD_INF_FOV008	MUCOSA	0.482590789966305
JR_6583_CD_INF_FOV009	SUBMUCOSA	0.0673267326732673
JR_6583_CD_INF_FOV010	SUBMUCOSA	0.096378146101903
JR_6583_CD_INF_FOV011	SUBMUCOSA	0.0879478827361563
JR_6583_CD_INF_FOV012	SUBMUCOSA	0.0735849056603774
JR_6583_CD_INF_FOV013	SUBMUCOSA	0.148357870894677
JR_6583_CD_INF_FOV014	SUBMUCOSA	0.770206022187005
JR_6583_CD_INF_FOV015	SUBMUCOSA	0.716915995397008
JR_6583_CD_INF_FOV016	MUSCULARIS_PROPRIA	0.00117096018735363
JR_6583_CD_INF_FOV017	MUSCULARIS_PROPRIA	0.00888585099111415
JR_6583_CD_INF_FOV018	MUSCULARIS_PROPRIA	0.0390279823269514
JR_6583_CD_INF_FOV019	MUSCULARIS_PROPRIA	0.327884615384615
JR_6583_CD_INF_FOV020	MUSCULARIS_PROPRIA	0.364959961174472
NA	EPI_EDGE	0
NA	FIBROTIC_ZONE	0
NA	MUCOSA	0.247524752475248
NA	MUSCULARIS_PROPRIA	0
NA	SUBMUCOSA	0
NA	ULCER	0.0344827586206897
