# Supplementary material for: Spatial fibroblast niches define Crohn’s fistulae
Source: Nature. 2025 Nov 12;649(8097):703–12. doi: 10.1038/s41586-025-09744-y (PMC12804086; doi:10.1038/s41586-025-09744-y)
Supplement: Supplementary file 8 — Source Data Extended Data Fig. 6 [file 41586_2025_9744_MOESM8_ESM.zip › Extended Data Fig. 6 source data/Extended_Data_Figure_6_o.csv]

FOV	Region Type	Fraction Positive Cells
BAY94350_FIST_FOV001	GRANULATION_TISSUE	0.234767025089606
BAY94350_FIST_FOV002	GRANULATION_TISSUE	0.144869215291751
BAY94350_FIST_FOV003	GRANULATION_TISSUE	0.895491803278688
BAY94350_FIST_FOV004	GRANULATION_TISSUE	0.176360225140713
BAY94350_FIST_FOV005	LESION_EDGE	0.059016393442623
BAY94350_FIST_FOV006	LESION_EDGE	0.182250396196513
BAY94350_FIST_FOV007	LESION_EDGE	0.0361247947454844
BAY94350_FIST_FOV008	LESION_EDGE	0.375
BAY94350_FIST_FOV009	LESION_EDGE	0.0848214285714286
BAY94350_FIST_FOV010	LESION	0.319101123595506
BAY94350_FIST_FOV011	LESION	0.319494584837545
BAY94350_FIST_FOV012	LESION	0.223684210526316
BAY94350_FIST_FOV013	LESION	0.709443099273608
BAY94350_FIST_FOV014	LESION	0.76908023483366
BAY94350_FIST_FOV015	LESION	0.0822784810126582
BAY94350_FIST_FOV016	LESION_EDGE	0.109697933227345
BAY94350_FIST_FOV017	FIBROTIC_ZONE	0.294617563739377
BAY94350_FIST_FOV017	LESION_EDGE	0.0364842454394693
BAY94350_FIST_FOV018	FIBROTIC_ZONE	0.521064301552106
BAY94350_FIST_FOV019	FIBROTIC_ZONE	0.0833333333333333
BAY94350_FIST_FOV020	FIBROTIC_ZONE	0.841584158415842
BAY94350_FIST_FOV021	FIBROTIC_ZONE	0.761627906976744
BAY94350_FIST_FOV022	FIBROTIC_ZONE	0.5
BAY94350_FIST_FOV023	MUCOSA	0.427997992975414
BAY94350_FIST_FOV024	MUCOSA	0.411255411255411
BAY94350_FIST_FOV025	MUCOSA	0.470782800441014
BAY94350_FIST_FOV026	MUCOSA	0.0292953285827395
BAY94350_FIST_FOV027	FIBROTIC_ZONE	0.321292775665399
BAY94350_FIST_FOV028	FIBROTIC_ZONE	0.227564102564103
BAY94350_FIST_FOV029	LESION	0.881748071979435
BAY94350_FIST_FOV030	LESION	0.607558139534884
BAY94350_FIST_FOV031	LESION	0.680709534368071
BAY94350_FIST_FOV032	MUCOSA	0.479609419873636
BAY94350_FIST_FOV033	MUCOSA	0.0336220071319409
BAY94350_FIST_unsure_FOV001	FIBROTIC_ZONE	0
BAY94350_FIST_unsure_FOV002	FIBROTIC_ZONE	0.0229885057471264
BAY94350_FIST_unsure_FOV003	FIBROTIC_ZONE	0
BAY94350_FIST_unsure_FOV004	FIBROTIC_ZONE	0.0148698884758364
BAY94350_FIST_unsure_FOV005	FIBROTIC_ZONE	0
BAY94350_FIST_unsure_FOV006	LESION	0.0733333333333333
BAY94350_FIST_unsure_FOV007	LESION	0.144230769230769
BAY94350_FIST_unsure_FOV008	LESION	0.114893617021277
BAY94350_FIST_unsure_FOV009	LESION	0.0437158469945355
BAY94350_FIST_unsure_FOV010	LESION	0.00233644859813084
BAY94350_FIST_unsure_FOV011	LESION_EDGE	0
BAY94350_FIST_unsure_FOV012	LESION_EDGE	0
BAY94350_FIST_unsure_FOV013	LESION_EDGE	0.178125
BAY94350_FIST_unsure_FOV014	LESION_EDGE	0.0885608856088561
BAY94350_FIST_unsure_FOV015	GRANULATION_TISSUE	0
BAY94350_FIST_unsure_FOV016	GRANULATION_TISSUE	0
BAY94350_FIST_unsure_FOV017	LESION_EDGE	0.0803571428571429
BAY94350_FIST_unsure_FOV018	LESION_EDGE	0.0684410646387833
BAY94350_FIST_unsure_FOV019	MUCOSA	0.636681222707424
BAY94350_FIST_unsure_FOV020	MUCOSA	0.590587044534413
BAY94350_FIST_unsure_FOV021	MUCOSA	0.54177545691906
BAY94350_FIST_unsure_FOV022	MUCOSA	0.62870159453303
BAY94350_FIST_unsure_FOV023	MUCOSA	0.596529284164859
BAY_20986_FIST_unsure_FOV001	GRANULATION_TISSUE	0.00346020761245675
BAY_20986_FIST_unsure_FOV002	GRANULATION_TISSUE	0.00216450216450216
BAY_20986_FIST_unsure_FOV003	GRANULATION_TISSUE	0
BAY_20986_FIST_unsure_FOV004	GRANULATION_TISSUE	0.0319148936170213
BAY_20986_FIST_unsure_FOV005	GRANULATION_TISSUE	0
BAY_20986_FIST_unsure_FOV006	GRANULATION_TISSUE	0.0121951219512195
BAY_20986_FIST_unsure_FOV007	LESION_EDGE	0.140425531914894
BAY_20986_FIST_unsure_FOV008	LESION_EDGE	0.43452380952381
BAY_20986_FIST_unsure_FOV009	LESION_EDGE	0.159468438538206
BAY_20986_FIST_unsure_FOV010	LESION_EDGE	0.178321678321678
BAY_20986_FIST_unsure_FOV011	LESION_EDGE	0.509025270758123
BAY_20986_FIST_unsure_FOV012	LESION	0.412073490813648
BAY_20986_FIST_unsure_FOV013	LESION	0.948818897637795
BAY_20986_FIST_unsure_FOV014	LESION	0.783748361730013
BAY_20986_FIST_unsure_FOV015	LESION	0.43
BAY_20986_FIST_unsure_FOV016	LESION	0.717647058823529
BAY_20986_FIST_unsure_FOV017	LESION	0.759637188208617
BAY_20986_FIST_unsure_FOV018	FIBROTIC_ZONE	0.429441624365482
BAY_20986_FIST_unsure_FOV019	FIBROTIC_ZONE	0.25
BAY_20986_FIST_unsure_FOV020	FIBROTIC_ZONE	0.213035019455253
BAY_20986_FIST_unsure_FOV021	FIBROTIC_ZONE	0.219874804381847
BAY_20986_FIST_unsure_FOV022	FIBROTIC_ZONE	0.233333333333333
BAY_20986_FIST_unsure_FOV023	FIBROTIC_ZONE	0.610789980732177
BAY_20986_FIST_unsure_FOV024	MUCOSA	0.327234042553191
BAY_20986_FIST_unsure_FOV025	MUCOSA	0.517775431186202
BAY_20986_FIST_unsure_FOV026	MUCOSA	0.311648351648352
BAY_20986_FIST_unsure_FOV027	MUCOSA	0.350148367952522
BAY_20986_FIST_unsure_FOV028	MUCOSA	0.375609756097561
BAY_20986_FIST_unsure_FOV029	EPI_EDGE	0.283461925528346
BAY_20986_FIST_unsure_FOV030	EPI_EDGE	0.349697493517718
BAY_20986_FIST_unsure_FOV031	ULCER	0.0661577608142494
BAY_20986_FIST_unsure_FOV032	ULCER	0.221586847748392
BAY_20986_FIST_unsure_FOV033	ULCER	0.31294964028777
BAY_20986_FIST_unsure_FOV034	LESION_EDGE	0.197026022304833
BAY_20986_FIST_unsure_FOV035	ULCER	0.0571054925893636
HCs_FOV001	MUCOSA	0.504353650368386
HCs_FOV002	MUCOSA	0.511926605504587
HCs_FOV003	MUCOSA	0.644067796610169
HCs_FOV004	MUCOSA	0.849624060150376
HCs_FOV005	MUCOSA	0.899295065458207
HCs_FOV006	MUCOSA	0.89294403892944
HCs_FOV007	MUCOSA	0.756820877817319
HCs_FOV008	MUCOSA	0.804161566707466
HCs_FOV009	SUBMUCOSA	0.0716417910447761
HCs_FOV010	SUBMUCOSA	0.187214611872146
HCs_FOV011	SUBMUCOSA	0.483870967741935
HCs_FOV012	SUBMUCOSA	0.113475177304965
HCs_FOV013	SUBMUCOSA	0.0155038759689922
HCs_FOV014	SUBMUCOSA	0.116564417177914
HCs_FOV015	MUSCULARIS_PROPRIA	0.227799227799228
HCs_FOV016	MUSCULARIS_PROPRIA	0.36046511627907
HCs_FOV017	MUSCULARIS_PROPRIA	0.237654320987654
HCs_FOV018	MUSCULARIS_PROPRIA	0.219387755102041
HCs_FOV019	MUSCULARIS_PROPRIA	0.252747252747253
HCs_FOV020	MUSCULARIS_PROPRIA	0.229461756373938
HCs_FOV021	MUSCULARIS_PROPRIA	0.220588235294118
HCs_FOV022	SUBMUCOSA	0
HCs_FOV023	SUBMUCOSA	0.222222222222222
HCs_FOV024	SUBMUCOSA	0
HCs_FOV025	SUBMUCOSA	0
HCs_FOV026	MUCOSA	0.0123304562268804
HCs_FOV027	MUCOSA	0
HCs_FOV028	MUCOSA	0
HCs_FOV029	MUCOSA	0
HCs_FOV030	MUCOSA	0
JR_22046_FIST_FOV001	GRANULATION_TISSUE	0.168298653610771
JR_22046_FIST_FOV002	GRANULATION_TISSUE	0.142620232172471
JR_22046_FIST_FOV003	GRANULATION_TISSUE	0.0226993865030675
JR_22046_FIST_FOV004	GRANULATION_TISSUE	0.0082063305978898
JR_22046_FIST_FOV005	GRANULATION_TISSUE	0.103717026378897
JR_22046_FIST_FOV006	GRANULATION_TISSUE	0.156826568265683
JR_22046_FIST_FOV007	LESION_EDGE	0.321212121212121
JR_22046_FIST_FOV008	LESION_EDGE	0.18099173553719
JR_22046_FIST_FOV009	LESION_EDGE	0.127019498607242
JR_22046_FIST_FOV010	LESION_EDGE	0.376902887139108
JR_22046_FIST_FOV011	LESION_EDGE	0.204696394686907
JR_22046_FIST_FOV012	LESION	0.479638009049774
JR_22046_FIST_FOV013	LESION	0.331900026874496
JR_22046_FIST_FOV014	LESION	0.243243243243243
JR_22046_FIST_FOV015	LESION	0.35547087642896
JR_22046_FIST_FOV016	LESION	0.343863033518206
JR_22046_FIST_FOV017	LESION	0.266447368421053
JR_22046_FIST_FOV018	FIBROTIC_ZONE	0.324107501002808
JR_22046_FIST_FOV019	FIBROTIC_ZONE	0.426128590971272
JR_22046_FIST_FOV020	FIBROTIC_ZONE	0.313795568263045
JR_22046_FIST_FOV021	FIBROTIC_ZONE	0.740619416319238
JR_22046_FIST_FOV022	FIBROTIC_ZONE	0.379699248120301
JR_22046_FIST_FOV023	FIBROTIC_ZONE	0.115859938208033
JR_22046_FIST_FOV024	LESION_EDGE	0.183377627446243
JR_29328_CD_INF_FOV001	MUSCULARIS_PROPRIA	0.0614828209764919
JR_29328_CD_INF_FOV002	MUSCULARIS_PROPRIA	0.0867052023121387
JR_29328_CD_INF_FOV003	MUSCULARIS_PROPRIA	0.261933904528764
JR_29328_CD_INF_FOV004	MUSCULARIS_PROPRIA	0.202334630350195
JR_29328_CD_INF_FOV005	MUCOSA	0.288205715740564
JR_29328_CD_INF_FOV006	ULCER	0.403546450795749
JR_29328_CD_INF_FOV007	ULCER	0.429230769230769
JR_29328_CD_INF_FOV008	ULCER	0.487979207277453
JR_29328_CD_INF_FOV009	SUBMUCOSA	0.301488095238095
JR_29328_CD_INF_FOV010	SUBMUCOSA	0.266666666666667
JR_29328_CD_INF_FOV011	SUBMUCOSA	0.397394136807818
JR_29328_CD_INF_FOV012	SUBMUCOSA	0.340106951871658
JR_29328_CD_INF_FOV013	SUBMUCOSA	0.351393188854489
JR_29328_CD_INF_FOV014	SUBMUCOSA	0.446808510638298
JR_29328_CD_INF_FOV015	MUCOSA	0.142089093701997
JR_29328_CD_INF_FOV016	ULCER	0.483416495450543
JR_29328_CD_INF_FOV017	MUCOSA	0.354349291975725
JR_32929_CD_INF_FOV001	MUCOSA	0.249430523917995
JR_32929_CD_INF_FOV002	MUCOSA	0.171532846715328
JR_32929_CD_INF_FOV003	ULCER	0.300730307772561
JR_32929_CD_INF_FOV004	ULCER	0.486624203821656
JR_32929_CD_INF_FOV005	ULCER	0.38149726110773
JR_32929_CD_INF_FOV006	ULCER	0.228882492804405
JR_32929_CD_INF_FOV007	MUCOSA	0.508805946033285
JR_47926_FIST_FOV001	MUCOSA	0.0623853211009174
JR_47926_FIST_FOV002	MUCOSA	0.0616071428571429
JR_47926_FIST_FOV003	LESION_EDGE	0.484777517564403
JR_47926_FIST_FOV004	LESION_EDGE	0.327635327635328
JR_47926_FIST_FOV005	EPI_EDGE	0.728410513141427
JR_47926_FIST_FOV006	EPI_EDGE	0.727272727272727
JR_47926_FIST_FOV007	FIBROTIC_ZONE	0.00253807106598985
JR_47926_FIST_FOV008	FIBROTIC_ZONE	0
JR_47926_FIST_FOV009	FIBROTIC_ZONE	0
JR_47926_FIST_FOV010	FIBROTIC_ZONE	0.0474777448071217
JR_47926_FIST_FOV011	LESION	0.0909090909090909
JR_47926_FIST_FOV011	LESION_EDGE	0.0411985018726592
JR_47926_FIST_FOV012	LESION	0.242268041237113
JR_47926_FIST_FOV013	LESION	0.212290502793296
JR_47926_FIST_FOV014	GRANULATION_TISSUE	0.0756756756756757
JR_47926_FIST_FOV015	GRANULATION_TISSUE	0.0369458128078818
JR_47926_FIST_FOV016	GRANULATION_TISSUE	0.144846796657382
JR_50621_DD_FIST_FOV001	MUCOSA	0.658591129332836
JR_50621_DD_FIST_FOV002	MUCOSA	0.162784996322628
JR_50621_DD_FIST_FOV003	MUCOSA	0.140284360189573
JR_50621_DD_FIST_FOV004	MUCOSA	0.139393939393939
JR_50621_DD_FIST_FOV005	MUCOSA	0.423487031700288
JR_50621_DD_FIST_FOV006	MUSCULARIS_PROPRIA	0.0233426704014939
JR_50621_DD_FIST_FOV007	MUSCULARIS_PROPRIA	0.0202702702702703
JR_50621_DD_FIST_FOV008	SUBMUCOSA	0.283261802575107
JR_50621_DD_FIST_FOV009	SUBMUCOSA	0.0940054495912807
JR_50621_DD_FIST_FOV010	FIBROTIC_ZONE	0.0921212121212121
JR_50621_DD_FIST_FOV011	FIBROTIC_ZONE	0.345092024539877
JR_50621_DD_FIST_FOV012	FIBROTIC_ZONE	0.926958831341301
JR_50621_DD_FIST_FOV013	FIBROTIC_ZONE	0.394817073170732
JR_50621_DD_FIST_FOV014	FIBROTIC_ZONE	0.190651906519065
JR_50621_DD_FIST_FOV015	GRANULATION_TISSUE	0.721341744883828
JR_50621_DD_FIST_FOV016	FIBROTIC_ZONE	0.848972792892837
JR_50621_DD_FIST_FOV017	GRANULATION_TISSUE	0.218218898708362
JR_50621_DD_FIST_FOV018	GRANULATION_TISSUE	0.743055555555556
JR_50621_DD_FIST_FOV019	MUSCULARIS_PROPRIA	0.032007759456838
JR_50621_DD_FIST_FOV020	MUSCULARIS_PROPRIA	0.0414715719063545
JR_50621_DD_FIST_FOV021	MUSCULARIS_PROPRIA	0.031104199066874
JR_6583_CD_INF_FOV001	MUCOSA	0.902414982750123
JR_6583_CD_INF_FOV002	MUCOSA	0.830394922425952
JR_6583_CD_INF_FOV003	ULCER	0.273281174271273
JR_6583_CD_INF_FOV004	ULCER	0.166292910125927
JR_6583_CD_INF_FOV005	ULCER	0.072081881533101
JR_6583_CD_INF_FOV006	ULCER	0.309853658536585
JR_6583_CD_INF_FOV007	ULCER	0.066018862532152
JR_6583_CD_INF_FOV008	MUCOSA	0.900037439161363
JR_6583_CD_INF_FOV009	SUBMUCOSA	0.655445544554455
JR_6583_CD_INF_FOV010	SUBMUCOSA	0.695518723143033
JR_6583_CD_INF_FOV011	SUBMUCOSA	0.908794788273616
JR_6583_CD_INF_FOV012	SUBMUCOSA	0
JR_6583_CD_INF_FOV013	SUBMUCOSA	0
JR_6583_CD_INF_FOV014	SUBMUCOSA	0.00264131008980454
JR_6583_CD_INF_FOV015	SUBMUCOSA	0.00230149597238205
JR_6583_CD_INF_FOV016	MUSCULARIS_PROPRIA	0.0140515222482436
JR_6583_CD_INF_FOV017	MUSCULARIS_PROPRIA	0.0266575529733424
JR_6583_CD_INF_FOV018	MUSCULARIS_PROPRIA	0.373343151693667
JR_6583_CD_INF_FOV019	MUSCULARIS_PROPRIA	0.0455769230769231
JR_6583_CD_INF_FOV020	MUSCULARIS_PROPRIA	0.109196796893958
NA	EPI_EDGE	0
NA	FIBROTIC_ZONE	0
NA	MUCOSA	0.0198019801980198
NA	MUSCULARIS_PROPRIA	0.142857142857143
NA	SUBMUCOSA	0
NA	ULCER	0
