# Supplementary material for: Spatial fibroblast niches define Crohn’s fistulae
Source: Nature. 2025 Nov 12;649(8097):703–12. doi: 10.1038/s41586-025-09744-y (PMC12804086; doi:10.1038/s41586-025-09744-y)
Supplement: Supplementary file 9 — Source Data Extended Data Fig. 9 [file 41586_2025_9744_MOESM9_ESM.xlsx]

## Sheet: Sheet1
2^(-△△Ct)	UBC	WNT5a	NRG1	CHI3L1	MMP3	MME	TWIST1	CHI3L2	GAPDH	CTHRC1	INHBA	WNT2	COL7A1	OSR2	ACTA2
TP430 Control	0.952968	0.993437	1.05665	0.998269	0.96929	1.03347	1.11	0.916686	1.03598	1.02705	0.964598	0.933356	1	0.970634	0.920507
TP430 Control	1.04935	1.00661	0.946386	1.00173	1.03168	0.967612	0.97	1.09089	0.965267	0.973667	1.0367	1.0714	1	1.03025	1.08636
TP430 Control							0.93
TP430 TWIST1	1.11381	1.0841	0.349533	0.295965	1.38799	3.7803	3894.8	1.11072	1.05409	1.1921	1.14235	1.7417	0.577143	0.980779	1.88622
TP430 TWIST1	1.1483	1.13406	0.337393	0.252525	1.31221	3.67693	3395.32	0.847039	0.948684	1.20706	1.23542	1.23928	0.441658	1.31039	1.89408
TP430 TWIST1							3320.84
TP430 OSR2	1.31631	0.813661	1.18304	0.308748	0.17507	4.54254	2.81	0.542427	0.997231	0.503303	1.32134	6.60931	0.895646	23396.4	0.534588
TP430 OSR2	1.20957	0.770838	1.20623	0.299889	0.182251	4.29453	3.52	1.1169	1.00278	0.475494	1.32685	5.83002	0.885154	23428.9	0.51997
TP430 OSR2							3.68
2^(-△△Ct)	UBC	WNT5a	NRG1	CHI3L1	MMP3	MME	TWIST1	CHI3L2	GAPDH	CTHRC1	INHBA	WNT2	COL7A1	OSR2	ACTA2
TP487 Control	1.00521	1.01466	1.04355	1.08222	1.01607	1.05482	1.02	0.805245	1.02314	1.00765	0.973329	1.29415	1.02562	0.888843	1.0087
TP487 Control	0.994815	0.985549	0.958267	0.924023	0.984184	0.948027	1.07	1.24186	0.977386	0.992404	1.0274	0.772711	0.975017	1.12506	0.991373
TP487 Control							0.92
TP487 TWIST1	1.22222	1.73027	0.916686	0.351842	1.19086	2.25012	7182.81	1.48504	1.07549	0.824162	1.17121	22.9592	0.881175	9.12611	1.09391
TP487 TWIST1	1.21968	1.63241	0.852339	0.337978	1.14393	2.27206	7343.91	2.33027	0.929805	0.816769	1.11419	21.2148	0.924343	7.74358	1.05665
TP487 TWIST1							6678.62
TP487 OSR2	1.22052	0.860949	1.26795	0.223911	0.0884496	4.92799	4.31	0.534959	1.03814	0.227352	1.0274	14.5304	2.96596	49598.2	0.164653
TP487 OSR2	1.2812	0.865137	1.19623	0.202782	0.0877778	4.74366	3.8	0.435728	0.963262	0.206899	1.10957	13.5667	2.88486	50500.1	0.155125
TP487 OSR2							3.56
2^(-△△Ct)	UBC	WNT5a	NRG1	CHI3L1	MMP3	MME	TWIST1	CHI3L2	GAPDH	CTHRC1	INHBA	WNT2	COL7A1	OSR2	ACTA2
RG591 Control	1.03562	1.02314	1.01607	1.02669	1.04572	1.06179	1.04	0.909093	0.941478	1.01995	1.0108	1.10573	1.06733	1.02243	1.01326
RG591 Control	0.965602	0.977386	0.984184	0.974004	0.956277	0.941805	1.06	1.1	1.06216	0.980439	0.989314	0.904379	0.936921	0.978063	0.986917
RG591 Control							0.9
RG591 TWIST1	1.00452	1.43197	0.530712	0.380508	1.04138	0.870249	2043.35	2.1592	0.946058	1.00312	1.83083	10.659	0.938872	0.525951	1.09354
RG591 TWIST1	0.924984	1.43197	0.555554	0.397493	1.12311	1.12	1954.69	2.62351	1.05702	0.977047	1.84485	12.2525	0.977386	0.468136	1.00556
RG591 TWIST1							1856.91
RG591 OSR2	1.53847	0.604997	0.364502	0.42396	0.14166	1.98	1.85	0.783226	0.891929	0.21176	0.728247	0.131215	1.30586	2791.84	0.195061
RG591 OSR2	1.40104	0.583175	0.363241	0.380245	0.144136	1.91919	1.75	1.23072	1.12117	0.21427	0.735348	0.0522292	1.28521	2736.28	0.192509
RG591 OSR2							1.6
2^(-△△Ct)	UBC	WNT5a	NRG1	CHI3L1	MMP3	MME	TWIST1	CHI3L2	GAPDH	CTHRC1	INHBA	WNT2	COL7A1	OSR2	ACTA2
RG559 Control	1.04	0.99	1	1.04	1.03	1.03	1.04	1.18	1.01	1.04	1.03	0.97	1.02	1	1.01
RG559 Control	0.96	1.01	1	0.96	0.97	0.97	1.08	0.85	0.99	0.96	0.97	1.03	0.98	1	0.99
RG559 Control							0.89
RG559 TWIST1	1.21	1.26	1.07	0.56	2.96	3.96	6313.98	0.89	1.02	1.02	1.12	2.24	1.25	1.47	0.32
RG559 TWIST1	1.3	1.24	1.15	0.5	2.74	4.41	6446.65	0.69	0.98	0.93	1.04	0.79	1.21	1.52	0.34
RG559 TWIST1							6044.19
RG559 OSR2	1.56	0.84	1.5	0.4	0.17	6.44	4.1	0.21	1.07	0.21	0.84	3.97	2.18	8632.12	0.18
RG559 OSR2	1.41	0.83	1.28	0.35	0.14	6.17	4.28	0.53	0.93	0.21	0.8	3.81	2.38	9036.2	0.17
RG559 OSR2							3.79
2^(-△△Ct)	UBC	WNT5a	NRG1	CHI3L1	MMP3	MME	TWIST1	CHI3L2	GAPDH	CTHRC1	INHBA	WNT2	COL7A1	OSR2	ACTA2
RG547 Control	0.99	1.05	0.99	1.23	1.02	0.95	1.11	1.13	0.93	0.91	0.92	1.14	0.91	0.99	1.01
RG547 Control	1.01	0.95	1.02	0.82	0.98	1.05	0.95	0.89	1.07	1.1	1.09	0.88	1.09	1.01	0.99
RG547 Control							0.95
RG547 TWIST1	1.01	1.63	1.33	0.57	0.79	1.28	2944.21	1.94	1.04	1.27	2.85	3.06	1.82	0.74	1.31
RG547 TWIST1	0.96	1.59	1.46	0.54	0.68	1.1	2808.66	1.48	0.97	1.09	2.72	3.08	1.83	0.88	1.35
RG547 TWIST1							2701.73
RG547 OSR2	1.05	1.08	2.96	0.43	0.21	1.76	2.25	0.48	1.16	0.29	1.77	0.18	2.13	7004.18	0.37
RG547 OSR2	1.06	1.06	2.8	0.39	0.2	1.79	1.93	1.41	0.87	0.24	1.69	0.13	2.27	7332.05	0.32
RG547 OSR2							1.81
