# Supplementary material for: Spatial fibroblast niches define Crohn’s fistulae
Source: Nature. 2025 Nov 12;649(8097):703–12. doi: 10.1038/s41586-025-09744-y (PMC12804086; doi:10.1038/s41586-025-09744-y)
Supplement: Supplementary file 10 — Source Data Extended Data Fig. 11 [file 41586_2025_9744_MOESM10_ESM.xlsx]

## Sheet: MASTER_DATA_REPLICATES INCL.
							Relative expression
RNA_ID	SAMPLE_ID	DISEASE	PHENOTYPE	FISTULA_TYPE	NG_UL	DV200	EPCAM	MKI67	FZD6	FZD7
69	JR_9174_22	NON-CD	FISTULATING	DIVERTICULAR	552.4	0.65	7.2528	0.396073	1.90804	NA
69	JR_9174_22	NON-CD	FISTULATING	DIVERTICULAR	552.4	0.65	9.46928	1.16867	NA	0.464808
72	JR_21525_20	NON-CD	FISTULATING	DIVERTICULAR	827.3	0.29	0.022647	1.29547	NA	1.82894
72	JR_21525_20	NON-CD	FISTULATING	DIVERTICULAR	827.3	0.29	0.0781	0.1381	NA	NA
73	JR_28821_20	NON-CD	FISTULATING	DIVERTICULAR	222.6	0.33	0.0005	1.42213	NA	2.56249
73	JR_28821_20	NON-CD	FISTULATING	DIVERTICULAR	222.6	0.33	NA	NA	NA	NA
73	JR_28821_20	NON-CD	FISTULATING	DIVERTICULAR	222.6	0.33	NA	NA	NA	1.2232
74	JR_2944_20	NON-CD	FISTULATING	DIVERTICULAR	476.2	0.11	5.14158	1.43168	NA	0.562633
74	JR_2944_20	NON-CD	FISTULATING	DIVERTICULAR	476.2	0.11	NA	NA	NA	NA
75	JR_6239_22	NON-CD	FISTULATING	DIVERTICULAR	1169.9	0.24	75.9549	1.41996	5.14418	0.79496
75	JR_6239_22	NON-CD	FISTULATING	DIVERTICULAR	1169.9	0.24	NA	NA	NA	NA
76	JR_51747_22	NON-CD	FISTULATING	DIVERTICULAR	856.1	0.58	10.234	2.0217	4.10754	1.0347
76	JR_51747_22	NON-CD	FISTULATING	DIVERTICULAR	856.1	0.58	36.6878	3.81145	NA	4.61338
77	JR_11578_23	NON-CD	FISTULATING	DIVERTICULAR	182	0.25	0.0103019	9.53011	NA	4.23501
77	JR_11578_23	NON-CD	FISTULATING	DIVERTICULAR	182	0.25	NA	6.39672	NA	4.56481
78	JR_7818_22	NON-CD	FISTULATING	DIVERTICULAR	432.2	0.4	2.03843	0.431795	1.61658	0.529252
78	JR_7818_22	NON-CD	FISTULATING	DIVERTICULAR	432.2	0.4	NA	NA	NA	NA
79	JR_50621_22	NON-CD	FISTULATING	DIVERTICULAR	780.9	0.46	72.6614	7.09043	NA	5.5368
79	JR_50621_22	NON-CD	FISTULATING	DIVERTICULAR	780.9	0.46	10.2327	NA	NA	2.2022
82	JR_18170_21	NON-CD	FISTULATING	DIVERTICULAR	378.9	0.5	18.9214	1.51012	NA	0.0566639
82	JR_18170_21	NON-CD	FISTULATING	DIVERTICULAR	378.9	0.5	3.3943	NA	NA	0.6846
83	JR_41618_20	NON-CD	FISTULATING	DIVERTICULAR	283.7	0.06	NA	1.14992	NA	5.00234
83	JR_41618_20	NON-CD	FISTULATING	DIVERTICULAR	283.7	0.06	NA	NA	NA	2.7666
83	JR_41618_20	NON-CD	FISTULATING	DIVERTICULAR	283.7	0.06	NA	NA	NA	NA
20	JR_28598_21	CD	FISTULATING	ECF	478.3	0.65	20.8066	3.46833	1.25162	0.931971
20	JR_28598_21	CD	FISTULATING	ECF	478.3	0.65	25.429	2.1944	NA	0.539789
21	JR_12240_21	CD	FISTULATING	ECF	399.8	0.35	3.85774	NA	NA	0.626118
21	JR_12240_21	CD	FISTULATING	ECF	399.8	0.35	3.94631	NA	NA	1.4773
132	JR_23234_23	CD	FISTULATING	ECF	581.3	0.43	0.786535	1.12211	NA	4.41248
132	JR_23234_23	CD	FISTULATING	ECF	581.3	0.43	NA	NA	NA	NA
40	JR_51343_21	CD	FISTULATING	ILEAL	151.4	0.83	NA	0.612218	2.80859	1.55002
40	JR_51343_21	CD	FISTULATING	ILEAL	151.4	0.83	0.0523963	0.472662	NA	0.642439
37	JR_35259_13	CD	FISTULATING	ILEAL SIGMOID	176.5	0.44	29.0996	NA	NA	NA
37	JR_35259_13	CD	FISTULATING	ILEAL SIGMOID	176.5	0.44	11.0243	NA	NA	3.2448
7	TIP 559 FIST FT	CD	FISTULATING	ILEALRECTAL	124.4	0.54	NA	0.444353	1.49128	0.576381
7	TIP 559 FIST FT	CD	FISTULATING	ILEALRECTAL	124.4	0.54	NA	0.581629	NA	0.541443
8	TIP 559 FIST FT	CD	FISTULATING	ILEALRECTAL	124.4	0.54	NA	NA	NA	NA
90	BAY_137968_11_III	CD	FISTULATING	ILEO-COLIC	912.7	0.21	0.0736884	1.68137	0.0114419	4.02266
90	BAY_137968_11_III	CD	FISTULATING	ILEO-COLIC	912.7	0.21	NA	NA	NA	NA
91	BAY_115964_11_VII	CD	FISTULATING	ILEO-COLIC	15.1	0.17	1.89711	NA	NA	0.4371
95	BAY_36588_17	CD	FISTULATING	ILEO-COLIC	549.3	0.35	0.123631	2.46453	NA	4.6738
95	BAY_36588_17	CD	FISTULATING	ILEO-COLIC	549.3	0.35	0.0495	NA	0.7816	1.6028
86	BAY_60237_12_VIII	CD	FISTULATING	ILEO-PERI	1103.9	0.32	NA	1.29468	NA	1.83453
86	BAY_60237_12_VIII	CD	FISTULATING	ILEO-PERI	1103.9	0.32	NA	NA	NA	0.5721
86	BAY_60237_12_VIII	CD	FISTULATING	ILEO-PERI	1103.9	0.32	NA	NA	NA	NA
104	BAY_26534_12	CD	FISTULATING	ILEO-PERITONEAL	175.1	0.15	0.130848	1.12183	NA	4.40702
104	BAY_26534_12	CD	FISTULATING	ILEO-PERITONEAL	175.1	0.15	0.0622	NA	0.1221	1.6094
105	BAY_49766_13	CD	FISTULATING	ILEO-PERITONEAL	855.3	0.17	1.14515	NA	NA	NA
105	BAY_49766_13	CD	FISTULATING	ILEO-PERITONEAL	855.3	0.17	NA	NA	NA	1.102
36	JR_37317_21	CD	FISTULATING	ILEOCAECAL	112.7	0.25	NA	0.410524	NA	0.259032
36	JR_37317_21		FISTULATING	ILEOCAECAL	112.7	0.25	NA	NA	0.326	0.4032
38	JR_17451_20	CD	FISTULATING	ILEOCAECAL	473.2	0.51	7.70251	0.568593	0.0486227	0.919992
38	JR_17451_20	CD	FISTULATING	ILEOCAECAL	473.2	0.51	NA	NA	NA	NA
38	JR_17451_20	CD	FISTULATING	ILEOCAECAL	473.2	0.51	NA	NA	NA	0.0242
98	BAY_94350_21	CD	FISTULATING	ILEOCAECAL	850.3	0.44	3.28605	2.21324	0.553477	4.7442
98	BAY_94350_21	CD	FISTULATING	ILEOCAECAL	850.3	0.44	NA	NA	NA	NA
115	BAY_94350_21_2	CD	FISTULATING	ILEOCAECAL	780.4	0.41	1.1905	NA	NA	4.1832
115	BAY_94350_21_2	CD	FISTULATING	ILEOCAECAL	780.4	0.41	0.843758	2.92051	NA	NA
116	BAY_102606_19_2	CD	FISTULATING	ILEOCAECAL	72.8	0.33	1.11674	0.076432	NA	NA
116	BAY_102606_19_2	CD	FISTULATING	ILEOCAECAL	72.8	0.33	0.2799	NA	NA	1.4239
22	JR_13270_21	CD	FISTULATING	ILEOCOLIC	877.1	0.51	0.029168	0.296131	0.138263	0.459738
22	JR_13270_21	CD	FISTULATING	ILEOCOLIC	877.1	0.51	0.0299	NA	0.191967	0.218078
81	JR_36911_11	CD	FISTULATING	ILEOCOLIC	862.2	0.05	NA	2.27626	3.00154	3.92371
81	JR_36911_11	CD	FISTULATING	ILEOCOLIC	862.2	0.05	NA	NA	NA	0.545
113	BAY_121538_20	CD	FISTULATING	SIGMOID	29.5	0.26	0.76182	1.6679	NA	0.882454
113	BAY_121538_20	CD	FISTULATING	SIGMOID	29.5	0.26	NA	NA	1.235	0.8173
127	BAY_20986_23	CD	FISTULATING	JEJUNAL	1383.3	0.23	NA	NA	NA	9.2033
127	BAY_20986_23	CD	FISTULATING	JEJUNAL	1383.3	0.23	1.6581	NA	NA	NA
119	BAY_25546_20	CD	FISTULATING	COLONIC	141.5	0.1	0.62161	1.74918	NA	NA
96	BAY_113385_21	CD	FISTULATING	COLOCUTANEOUS	677.3	0.44	0.339977	1.33125	0.2928	2.5633
96	H113385-21-2-6	CD	FISTULATING	COLOCUTANEOUS	677.3	0.44	NA	NA	NA	3.0034
129	JR_47926_22	CD	FISTULATING	COLONIC	594.7	0.62	0.641444	NA	NA	1.1332
129	JR_47926_22	CD	FISTULATING	COLONIC	594.7	0.62	49.9131	NA	4.2082	0.1206
39	JR_22046_20	CD	FISTULATING	NON-PERIANAL	736.6	0.35	NA	1.12645	0.531856	0.779809
63	JR_21526_20	CD	FISTULATING	COLONIC-ABDOMINAL WALL	363.5	0.42	NA	NA	NA	4.40403
63	JR_21526_20	CD	FISTULATING	COLONIC-ABDOMINAL WALL	363.5	0.42	NA	NA	14.453	NA
85	BAY_79501_12_V	CD	FISTULATING	SIGMOID-ILEAL	928.1	0.37	NA	1.16417	NA	1.64049
85	BAY_79501_12_V	CD	FISTULATING	SIGMOID-ILEAL	928.1	0.37	NA	NA	NA	0.6189
85	BAY_79501_12_V	CD	FISTULATING	SIGMOID-ILEAL	928.1	0.37	NA	NA	NA	NA
84	BAY_79501_12_VIII	CD	FISTULATING	SIGMOID-PERIT	820.8	0.22	1.60822	1.34827	NA	2.1708
93	BAY_86068_17	CD	FISTULATING	SUBCUTANEOUS	407.1	0.18	0.0124786	2.98575	0.714038	4.12718
93	BAY_86068_17	CD	FISTULATING	SUBCUTANEOUS	407.1	0.18	0.4641	NA	NA	NA
41	JR_31183_22	CD	FISTULATING	TERMINAL ILEAL	550.2	0.5	1.73522	1.10239	NA	0.702674
94	BAY_35829_17	CD	FISTULATING	TI	267.9	0.18	NA	5.11402	NA	4.23758
94	BAY_35829_17	CD	FISTULATING	TI	267.9	0.18	NA	NA	NA	NA
120	BAY_100435_22	CD	FISTULATING	SKIN/PERIANAL	287.8	0.28	0.0527623	0.985363	1.59192	0.905612
120	BAY_100435_22	CD	FISTULATING	SKIN/PERIANAL	287.8	0.28	NA	NA	NA	NA
92	BAY_48715_20	CD	FISTULATING	ANAL	306.3	0.41	NA	5.06618	0.347213	2.81105
92	BAY_48715_20	CD	FISTULATING	ANAL	306.3	0.41	0.0158569	4.08271	NA	3.15568
66	JR_8610_23	CD	FISTULATING	PERIANAL	887.2	0.65	0.0142356	0.197777	1.40332	0.159806
66	JR_8610_23	CD	FISTULATING	PERIANAL	887.2	0.65	0.00507127	0.218567	NA	0.287507
117	BAY_105338_20_2	CD	FISTULATING	TRANSPHINCTERIC	477.3	0.44	0.00195347	4.55038	0.154373	3.11642
117	BAY_105338_20_2	CD	FISTULATING	TRANSPHINCTERIC	477.3	0.44	0.00414187	2.91749	NA	3.93314
100	BAY_104923_15	CD	FISTULATING	PERIANAL	68.7	0.11	NA	1.1389	NA	NA
123	JR_18122_22	CD	FISTULATING	PERIANAL	34.7	0.4	NA	NA	NA	NA
124	JR_9705_23	CD	FISTULATING	PERIANAL	254.5	0.71	NA	1.05756	0.0996768	1.25801
124	JR_9705_23	CD	FISTULATING	PERIANAL	254.5	0.71	NA	NA	NA	NA
125	JR_19613_23	CD	FISTULATING	PERIANAL	82.5	0.77	0.000605958	0.741709	0.285082	0.704331
125	JR_19613_23	CD	FISTULATING	PERIANAL	82.5	0.77	NA	NA	NA	NA
126	JR_18076_22	CD	FISTULATING	PERIANAL	359.1	0.53	NA	NA	NA	NA
126	JR_18076_22	CD	FISTULATING	PERIANAL	359.1	0.53	NA	NA	NA	1.6364
128	JR_48786_22	CD	FISTULATING	PERIANAL	724.1	0.62	0.167108	2.79448	5.83615	1.61052
128	JR_48786_22	CD	FISTULATING	PERIANAL	724.1	0.62	NA	NA	NA	NA
130	JR_7909_23	CD	FISTULATING	PERIANAL	512.2	0.59	3.51826	0.447381	1.38143	0.0834436
130	JR_7909_23	CD	FISTULATING	PERIANAL	512.2	0.59	NA	NA	NA	NA
131	JR_20291_22	CD	FISTULATING	PERIANAL	208.2	0.54	0.0242854	0.303415	NA	0.0580876
102	BAY_79416_15	CD	FISTULATING	RECTAL	92.9	0.33	0.362531	2.49522	NA	1.65575
102	BAY_79416_15	CD	FISTULATING	RECTAL	92.9	0.33	NA	NA	NA	NA
68	JR_15707_22	NON-CD	FISTULATING	PERIANAL	73	0.28	NA	NA	7.2326	NA
70	JR_729_20	NON-CD	FISTULATING	PERIANAL	702.9	0.24	NA	1.51433	NA	2.27316
70	JR_729_20	NON-CD	FISTULATING	PERIANAL	702.9	0.24	NA	NA	NA	NA
71	JR_20687_20	NON-CD	FISTULATING	PERIANAL	42.5	0.5	NA	0.833631	NA	1.2531
71	JR_20687_20	NON-CD	FISTULATING	PERIANAL	42.5	0.5	NA	NA	NA	0.7198
80	JR_37405_21	NON-CD	FISTULATING	PERIANAL	89.8	0.31	0.155813	0.16534	NA	0.177967
80	JR_37405_21	NON-CD	FISTULATING	PERIANAL	89.8	0.31	0.0114	NA	10.4752	NA
5	GI 7051 INV FT	CD	INFLAMMATORY	NA	17	0.67	0.6958	0.1502	8.9535	NA
24	JR_6583_21	CD	INFLAMMATORY	NA	545	0.48	0.0767	0.1398	NA	0.6294
26	TIP 815 (1) FT INV	CD	INFLAMMATORY	NA	151.6	0.83	NA	1.0372	0.0032	1.7068
27	GI 7812 FT INV	CD	INFLAMMATORY	NA	30.6	0.9	NA	NA	NA	NA
28	GI 6966 FT INV	CD	INFLAMMATORY	NA	109.6	0.71	1.6021	12.632	NA	2.1874
33	JR_27975_22	CD	INFLAMMATORY	NA	138.4	0.4	3.8548	1.3666	NA	2.6639
46	JR_29328_15	CD	INFLAMMATORY	NA	662.9	0.37	NA	0.5234	2.1821	NA
47	JR_22671_20	CD	INFLAMMATORY	NA	461.8	0.64	1.3649	1.0661	1.6858	0.7074
48	JR_32929_22	CD	INFLAMMATORY	NA	529.2	1	0.3468	1.2281	NA	2.4652
52	TIP 864 FT INV (2)	CD	INFLAMMATORY	NA	103.8	0.81	3.3826	0.9136	NA	0.3414
58	JR_37727_22	CD	INFLAMMATORY	NA	312.3	0.45	0.5798	1.1556	3.1645	0.3303
61	TIP 651 FT INV	CD	INFLAMMATORY	NA	242.5	0.55	3.2693	3.6764	2.9933	0.8123
16	GI 6968 FT	HEALTHY	NA	NA	61.1	0.66	3.033	0.512369	18.0427	0.626836
17	TIP 633 FT	HEALTHY	NA	NA	27.1	0.29	26.0383	NA	NA	NA
17	TIP 633 FT	HEALTHY	NA	NA	27.1	0.29	NA	NA	NA	NA
25	TIP 525 FT	HEALTHY	NA	NA	79.3	0.53	7.83329	0.812387	NA	0.243837
25	TIP 525 FT	HEALTHY	NA	NA	79.3	0.53	NA	NA	NA	NA
25	TIP 525 FT	HEALTHY	NA	NA	79.3	0.53	10.4436	NA	0.0997497	0.1595
30	TIP 633 FT	HEALTHY	NA	NA	66	1	5.19394	0.313049	15.7468	1.47314
30	TIP 633 FT	HEALTHY	NA	NA	66	1	9.3958	NA	NA	NA
32	TIP 522 FT	HEALTHY	NA	NA	73.4	0.66	0.654725	0.575869	NA	0.853996
34	JR_53038_21	HEALTHY	NA	NA	30.4	0.86	16.7799	NA	16.1784	NA
34	JR_53038_21	HEALTHY	NA	NA	30.4	0.86	NA	NA	NA	NA
49	GI 8366 FT (1) INV	HEALTHY	NA	NA	85	0.69	4.77482	2.32773	NA	0.8945
49	GI 8366 FT (1) INV	HEALTHY	NA	NA	85	0.69	NA	NA	0.2618	0.7167
50	GI 8366 FT (2) INV	HEALTHY	NA	NA	146.9	0.57	9.28988	0.396825	0.666069	0.472253
50	GI 8366 FT (2) INV	HEALTHY	NA	NA	146.9	0.57	11.223	0.537255	NA	0.546691
54	TIP 852 FT (2)	HEALTHY	NA	NA	118.5	0.76	6.43939	0.0669512	0.497972	0.782044
54	TIP 852 FT (2)	HEALTHY	NA	NA	118.5	0.76	8.92615	0.0405511	NA	0.985362
57	JR_8475_17	HEALTHY	NA	NA	336.9	0.36	11.8217	0.974466	2.02037	0.0391569
57	JR_8475_17	HEALTHY	NA	NA	336.9	0.36	NA	NA	NA	NA
59	JR_38927_19	HEALTHY	NA	NA	621.8	0.25	20.5547	1.1618	6.80077	0.170396
59	JR_38927_19	HEALTHY	NA	NA	621.8	0.25	NA	NA	NA	NA
62	JR_34207_20	HEALTHY	NA	NA	516.8	0.51	37.7827	1.14655	0.975585	0.530102
62	JR_34207_20	HEALTHY	NA	NA	516.8	0.51	64.748	1.0257	NA	0.283047
135	GI 9443 FT	HEALTHY	NA	NA	132.2	0.41	1.12059	0.0240659	2.41243	0.626229
135	GI 9443 FT	HEALTHY	NA	NA	132.2	0.41	NA	NA	NA	NA

## Sheet: EPCAM ADJUSTED ANALYSIS
Gene	Type	Estimate/Fold Change	p_val		Key
FZD6	Diverticular vs Healthy	-1.78986	0.0202		p value < 0.05
FZD6	Peri-anal vs healthy	-1.60299	0.0424		Reduced vs HC
FZD6	Non-CD peri-anal vs healthy	0.44773	0.7104		Increased vs HC
FZD6	External vs healthy	-0.60813	0.5572
FZD6	Internal vs healthy	-1.81641	0.0048
FZD7	Diverticular vs Healthy	1.02381	0.0118
FZD7	Peri-anal vs healthy	0.384166	0.353
FZD7	Non-CD peri-anal vs healthy	0.087428	0.8905
FZD7	External vs healthy	1.22894	0.0254
FZD7	Internal vs healthy	0.825824	0.0146

## Sheet: MASTER_DATA_Sort post R8
							ASSAYS - RELATIVE EXPRESSION
RNA_ID	SAMPLE_ID	DISEASE	PHENOTYPE	FISTULA_TYPE	NG_UL	DV200	EPCAM	EPCAM_MEAN	CCL19	CCL19_MEAN	MKI67	MKI67_MEAN	WNT5A	WNT5A_MEAN	LGR5	LGR5_MEAN	F3	F3_MEAN	RYK	RYK_MEAN	LRP5	LRP5_MEAN	FZD7	FZD7_MEAN	GRHL3	GRHL3_MEAN	PDGFRA	PDGFRA_MEAN	SPP1	SPP1_MEAN	FZD5	FZD5_MEAN	FZD6	FZD6_MEAN	TWIST1	TWIST1_MEAN	TBX15	TBX15_ MEAN	CDX2	CDX2_MEAN	MMP3	MMP3_MEAN	WNT4	WNT4_MEAN	HES2	HES2_MEAN	BMP2	BMP2_MEAN
69	9174	NON-CD	FISTULATING	DIVERTICULAR	552.4	0.65	7.2528		13.1846		0.396073		NA		NA		7.80904		2.1284		NA		NA		NA		3.14802		13.4124		0.977123		1.90804		0.0932403		NA		0.552329		2.03343		NA		NA		1.91043
69	9174	NON-CD	FISTULATING	DIVERTICULAR	552.4	0.65	9.46928	8.36104	12.6029	12.8938	1.16867	0.782372	6.96277	6.96277	NA	#DIV/0!	1.43636	4.6227	2.46869	2.29854	2.9871	2.9871	0.464808	0.464808	NA	#DIV/0!		3.14802		13.4124		0.977123		1.90804	NA	0.0932403		#DIV/0!	0.234064	0.393197	0.190094	1.11176	NA	#DIV/0!		#DIV/0!		1.91043
76	51747	NON-CD	FISTULATING	DIVERTICULAR	856.1	0.58	10.234		5.87043		2.0217		1.47949		NA		0.693062		1.77733		0.487914		1.0347		NA		4.91154		40.1518		1.73843		4.10754		7.08011		NA		0.756855		7.6919		NA		12.5644		3.33464
76	51747	NON-CD	FISTULATING	DIVERTICULAR	856.1	0.58	36.6878	23.4609	4.33423	5.10233	3.81145	2.91658	7.87146	4.67548	NA	#DIV/0!	5.22512	2.95909	3.59498	2.68615	NA	0.487914	4.61338	2.82404	NA	#DIV/0!		4.91154		40.1518		1.73843		4.10754	5.65573	6.36792		#DIV/0!	0.906275	0.831565	NA	7.6919	NA	#DIV/0!		12.5644		3.33464
77	11578	NON-CD	FISTULATING	DIVERTICULAR	182	0.25	0.0103019		0.0132947		9.53011		NA		0.216025		0.0205588		NA		NA		4.23501		NA		0.0117381		0.0167479		2.35233		NA		2.91856		NA		NA		NA		NA		NA		NA
77	11578	NON-CD	FISTULATING	DIVERTICULAR	182	0.25	NA	0.0103019	0.0655473	0.039421	6.39672	7.96341	0.00734027	0.00734027	0.355247	0.285636	NA	0.0205588	0.00810028	0.00810028	NA	#DIV/0!	4.56481	4.39991	NA	#DIV/0!		0.0117381		0.0167479		2.35233		#DIV/0!	2.08377	2.50117		#DIV/0!	NA	#DIV/0!	NA	#DIV/0!	NA	#DIV/0!		#DIV/0!		#DIV/0!
72	21525/20	NON-CD	FISTULATING	DIVERTICULAR	827.3	0.29	0.022647		0.00717847		1.29547		NA		NA				0.00122002		NA		1.82894		NA		0.0108668		0.0761018		1.4244		NA		2.5157		NA		0.0112705		NA		NA
72	21525/20	NON-CD	FISTULATING	DIVERTICULAR	827.3	0.29		0.022647		0.00717847		1.29547		#DIV/0!		#DIV/0!		#DIV/0!		0.00122002		#DIV/0!		1.82894		#DIV/0!		0.0108668		0.0761018	1.3638	1.3941		#DIV/0!		2.5157		#DIV/0!		0.0112705		#DIV/0!		#DIV/0!		#DIV/0!		#DIV/0!
73	28821/20	NON-CD	FISTULATING	DIVERTICULAR	222.6	0.33	NA		NA		1.42213		NA		NA				NA		NA		2.56249		NA		20.7017		NA		1.46763		NA		2.53478		NA		NA		NA		NA
73	28821/20	NON-CD	FISTULATING	DIVERTICULAR	222.6	0.33		#DIV/0!		#DIV/0!		1.42213		#DIV/0!		#DIV/0!		#DIV/0!		#DIV/0!		#DIV/0!		2.56249		#DIV/0!		20.7017		#DIV/0!	1.16826	1.31794		#DIV/0!		2.53478		#DIV/0!		#DIV/0!		#DIV/0!		#DIV/0!		#DIV/0!		#DIV/0!
75	6239	NON-CD	FISTULATING	DIVERTICULAR	1169.9	0.24	75.9549		5.27183		1.41996		NA		8.07747				11.8712		1.91722		0.79496		NA		5.5888		6.93751		0.272196		5.14418		0.25514		NA		35.1017		NA		NA
75	6239	NON-CD	FISTULATING	DIVERTICULAR	1169.9	0.24		75.9549		5.27183		1.41996		#DIV/0!		8.07747		#DIV/0!		11.8712		1.91722		0.79496		#DIV/0!		5.5888		6.93751	9.93493	5.10356		5.14418		0.25514		#DIV/0!		35.1017		#DIV/0!		#DIV/0!		#DIV/0!		#DIV/0!
74	2944	NON-CD	FISTULATING	DIVERTICULAR	476.2	0.11	5.14158		2.51141		1.43168		NA		NA		NA		0.49355		1.72484		0.562633				NA		NA		NA		NA		3.66775		NA		NA		NA		NA
74	2944	NON-CD	FISTULATING	DIVERTICULAR	476.2	0.11		5.14158		2.51141		1.43168		#DIV/0!		#DIV/0!		#DIV/0!		0.49355		1.72484		0.562633		#DIV/0!		#DIV/0!		#DIV/0!	NA	#DIV/0!		#DIV/0!		3.66775		#DIV/0!		#DIV/0!		#DIV/0!		#DIV/0!		#DIV/0!		#DIV/0!
78	7818	NON-CD	FISTULATING	DIVERTICULAR	432.2	0.4	2.03843		1.52577		0.431795		0.78519		0.879805		3.03982		4.92663		2.04846		0.529252				1.5348		0.728582		0.826149		1.61658		0.239531		NA		0.851493		NA		0.704923
78	7818	NON-CD	FISTULATING	DIVERTICULAR	432.2	0.4		2.03843		1.52577		0.431795		0.78519		0.879805		3.03982		4.92663		2.04846		0.529252		#DIV/0!		1.5348		0.728582	0.652548	0.739348		1.61658		0.239531		#DIV/0!		0.851493		#DIV/0!		0.704923		#DIV/0!		#DIV/0!
83	41618	NON-CD	FISTULATING	DIVERTICULAR	283.7	0.06	NA		NA		1.14992		NA		NA		NA		NA		NA		5.00234				NA		NA		1.53593		NA		2.90696		NA		NA		NA		NA
83	41618	NON-CD	FISTULATING	DIVERTICULAR	283.7	0.06		#DIV/0!		#DIV/0!		1.14992		#DIV/0!		#DIV/0!		#DIV/0!		#DIV/0!		#DIV/0!		5.00234		#DIV/0!		#DIV/0!		#DIV/0!	1.03874	1.28733		#DIV/0!		2.90696		#DIV/0!		#DIV/0!		#DIV/0!		#DIV/0!		#DIV/0!		#DIV/0!
50	GI 8366 FT (2) INV	HEALTHY	NA	NA	146.9	0.57	9.28988		NA		0.396825		0.772495		NA		3.98997		0.985976		0.929435		0.472253		NA		2.44747		0.5744		0.741642		0.666069		0.186025		0.989097		1.43405		NA		1.69096		NA		2.39909
50	GI 8366 FT (2) INV	HEALTHY	NA	NA	146.9	0.57	11.223	10.2564	0.0806737	0.0806737	0.537255	0.46704	2.1073	1.4399	0.969286	0.969286	2.33422	3.1621	1.66657	1.32628	3.2571	2.09327	0.546691	0.509472	NA	#DIV/0!		2.44747		0.5744		0.741642		0.666069	0.340054	0.26304		0.989097	1.44017	1.43711	NA	#DIV/0!	1.11293	1.40195		#DIV/0!		2.39909
54	TIP 852 FT (2)	HEALTHY	NA	NA	118.5	0.76	6.43939		NA		0.0669512		NA		NA		0.980022		0.951437		1.40084		0.782044		NA		0.877314		0.292111		2.07934		0.497972		0.160042		0.364294		0.581058		NA		0.218801		NA		0.518807
54	TIP 852 FT (2)	HEALTHY	NA	NA	118.5	0.76	8.92615	7.68277	0.0703252	0.0703252	0.0405511	0.0537512	0.377877	0.377877	0.40943	0.40943	0.92981	0.954916	1.4171	1.18427	3.56111	2.48097	0.985362	0.883703	NA	#DIV/0!		0.877314		0.292111		2.07934		0.497972	0.0715876	0.115815		0.364294	0.706529	0.643793	NA	#DIV/0!	0.419912	0.319357		#DIV/0!		0.518807
62	34207/20	HEALTHY	NA	NA	516.8	0.51	37.7827		0.843833		1.14655		3.09804		2.31004		4.85143		1.62241		2.06132		0.530102		NA		NA		0.842552		1.39917		0.975585		0.249703		NA		2.83142		NA		2.87453		NA		11.1457
62	34207/20	HEALTHY	NA	NA	516.8	0.51	64.748	51.2654	3.48252	2.16318	1.0257	1.08613	0.692375	1.89521	5.2227	3.76637	3.85158	4.3515	3.05193	2.33717	4.67504	3.36818	0.283047	0.406574	NA	#DIV/0!		#DIV/0!		0.842552		1.39917		0.975585	NA	0.249703		#DIV/0!	3.52889	3.18015	NA	#DIV/0!	NA	2.87453		#DIV/0!		11.1457
57	8475/17 FT	HEALTHY	NA	NA	336.9	0.36	11.8217		6.63035		0.974466		0.47304		1.04987		3.44308		5.42682		2.77533		0.0391569		NA		3.78315		1.86857		1.04668		2.02037		0.0741964		NA		12.0231		0.569943		3.43449
57	8475/17 FT	HEALTHY	NA	NA	336.9	0.36		11.8217		6.63035		0.974466		0.47304		1.04987		3.44308		5.42682		2.77533		0.0391569		#DIV/0!		3.78315		1.86857	0.623479	0.835082		2.02037		0.0741964		#DIV/0!		12.0231		0.569943		3.43449		#DIV/0!		#DIV/0!
59	38927/19	HEALTHY	NA	NA	621.8	0.25	20.5547		NA		1.1618		2.12473		6.75333		1.81261		6.49591		7.937		0.170396		NA		4.08393		2.01186		0.756938		6.80077		0.500582		NA		16.8455		NA		NA
59	38927/19	HEALTHY	NA	NA	621.8	0.25		20.5547		#DIV/0!		1.1618		2.12473		6.75333		1.81261		6.49591		7.937		0.170396		#DIV/0!		4.08393		2.01186	1.05305	0.904996		6.80077		0.500582		#DIV/0!		16.8455		#DIV/0!		#DIV/0!		#DIV/0!		#DIV/0!
135	GI 9443 FT	HEALTHY	NA	NA	132.2	0.41	1.12059		0.130472		0.0240659		1.39029		0.0650411		0.799008		6.43695		7.87462		0.626229		NA		0.700505		0.474557		0.604285		2.41243		0.126045		0.505777		1.09108		NA		0.847617
135	GI 9443 FT	HEALTHY	NA	NA	132.2	0.41		1.12059		0.130472		0.0240659		1.39029		0.0650411		0.799008		6.43695		7.87462		0.626229		#DIV/0!		0.700505		0.474557	0.603427	0.603856		2.41243		0.126045		0.505777		1.09108		#DIV/0!		0.847617		#DIV/0!		#DIV/0!
25	TIP 525 FT	HEALTHY	NA	NA	79.3	0.53	7.83329		NA		0.812387		NA		8.55145		2.00992		1.77308		3.40915		0.243837				0.972575		0.476053		1.78609		0.0997497		NA		NA		1.73632		NA		4.19804
25	TIP 525 FT	HEALTHY	NA	NA	79.3	0.53		7.83329		#DIV/0!		0.812387		#DIV/0!		8.55145		2.00992		1.77308		3.40915		0.243837		#DIV/0!		0.972575		0.476053	1.8636	1.82484		0.0997497		#DIV/0!		#DIV/0!		1.73632		#DIV/0!		4.19804		#DIV/0!		#DIV/0!
30	TIP 633 FT	HEALTHY	NA	NA	66	1	5.19394		NA		0.313049		NA		NA		0.544826		5.25046		6.54357		1.47314				2.81634		1.92671		2.25132		15.7468		NA		NA		1.19169		NA		NA
30	TIP 633 FT	HEALTHY	NA	NA	66	1		5.19394		#DIV/0!		0.313049		#DIV/0!		#DIV/0!		0.544826		5.25046		6.54357		1.47314		#DIV/0!		2.81634		1.92671	1.4586	1.85496		15.7468		#DIV/0!		#DIV/0!		1.19169		#DIV/0!		#DIV/0!		#DIV/0!		#DIV/0!
66	8610	CD	FISTULATING	PERIANAL	887.2	0.65	0.0142356		0.628508		0.197777		1.79657		0.550294		0.466568		0.928347		0.311041		0.159806		4.67872		0.839615		0.242804		0.167666		1.40332		2.69197		4.22412		NA		0.559359		1.03058		0.192206		0.579817
66	8610	CD	FISTULATING	PERIANAL	887.2	0.65	0.00507127	0.00965341	1.164	0.896255	0.218567	0.208172	1.26733	1.53195	NA	0.550294	0.289356	0.377962	0.90986	0.919104	0.532729	0.421885	0.287507	0.223656	4.35161	4.51516		0.839615		0.242804		0.167666		1.40332	2.13826	2.41511		4.22412	NA	#DIV/0!	0.426556	0.492958	1.17793	1.10426		0.192206		0.579817
124	JR 9705/23 - GI 8865 JR	CD	FISTULATING	PERIANAL	254.5	0.71	NA		0.168562		1.05756		1.32377		NA		0.195242		0.259336		0.076233		1.25801		NA		0.396784		1.42234		1.26102		0.0996768		1.69999		0.327323		NA		0.338335		0.0444261
124	JR 9705/23 - GI 8865 JR	CD	FISTULATING	PERIANAL	254.5	0.71		#DIV/0!		0.168562		1.05756		1.32377		#DIV/0!		0.195242		0.259336		0.076233		1.25801		#DIV/0!		0.396784		1.42234	0.95069	1.10585		0.0996768		1.69999		0.327323		#DIV/0!		0.338335		0.0444261		#DIV/0!		#DIV/0!
128	48786/22 - GI 9486 JR	CD	FISTULATING	PERIANAL	724.1	0.62	0.167108		28.0512		2.79448		5.8347		0.917705		4.76249		7.28141		3.50184		1.61052		1.46554		10.8758		10.1481		0.798125		5.83615		2.78044		4.15023		0.0784444		5.18587		2.41396
128	48786/22 - GI 9486 JR	CD	FISTULATING	PERIANAL	724.1	0.62		0.167108		28.0512		2.79448		5.8347		0.917705		4.76249		7.28141		3.50184		1.61052		1.46554		10.8758		10.1481	0.420886	0.609506		5.83615		2.78044		4.15023		0.0784444		5.18587		2.41396		#DIV/0!		#DIV/0!
125	JR 19613/23	CD	FISTULATING	PERIANAL	82.5	0.77	0.000605958		0.0151676		0.741709		0.975833		0.0362676		0.214712		0.141817		0.0160055		0.704331				0.191245		2.41962		0.322514		0.285082		0.526577		0.802025		NA		0.511511		0.285911
125	JR 19613/23	CD	FISTULATING	PERIANAL	82.5	0.77		0.000605958		0.0151676		0.741709		0.975833		0.0362676		0.214712		0.141817		0.0160055		0.704331		#DIV/0!		0.191245		2.41962	0.302947	0.31273		0.285082		0.526577		0.802025		#DIV/0!		0.511511		0.285911		#DIV/0!		#DIV/0!
130	7909/23 - GI 9215 JR	CD	FISTULATING	PERIANAL	512.2	0.59	3.51826		1.23573		0.447381		0.399047		3.66484		1.43178		1.73845		0.792674		0.0834436				1.05355		0.493238		0.993728		1.38143		0.117544		1.24684		2.01164		1.95499		1.1819
130	7909/23 - GI 9215 JR	CD	FISTULATING	PERIANAL	512.2	0.59		3.51826		1.23573		0.447381		0.399047		3.66484		1.43178		1.73845		0.792674		0.0834436		#DIV/0!		1.05355		0.493238	1.00508	0.999406		1.38143		0.117544		1.24684		2.01164		1.95499		1.1819		#DIV/0!		#DIV/0!
102	H079416-15-1-1	CD	FISTULATING	RECTAL	92.9	0.33	0.362531		NA		2.49522		3.27059		NA		0.587641		0.105531		NA		1.65575				NA		0.305978		0.481496		NA		2.91482		NA		0.282148		NA		NA
102	H079416-15-1-1	CD	FISTULATING	RECTAL	92.9	0.33		0.362531		#DIV/0!		2.49522		3.27059		#DIV/0!		0.587641		0.105531		#DIV/0!		1.65575		#DIV/0!		#DIV/0!		0.305978	0.706947	0.594222		#DIV/0!		2.91482		#DIV/0!		0.282148		#DIV/0!		#DIV/0!		#DIV/0!		#DIV/0!
120	BAY H100435-22-6-1	CD	FISTULATING	SKIN/PERIANAL	287.8	0.28	0.0527623		3.90175		0.985363		0.447204		NA		0.189566		1.15716		0.157691		0.905612		0.682341		1.14593		0.265854		0.808891		1.59192		1.56944		1.45543		NA		NA		3.20309
120	BAY H100435-22-6-1	CD	FISTULATING	SKIN/PERIANAL	287.8	0.28		0.0527623		3.90175		0.985363		0.447204		#DIV/0!		0.189566		1.15716		0.157691		0.905612		0.682341		1.14593		0.265854	1.17724	0.993065		1.59192		1.56944		1.45543		#DIV/0!		#DIV/0!		3.20309		#DIV/0!		#DIV/0!
117	BAY 105338 (2)	CD	FISTULATING	TRANSPHINCTERIC	477.3	0.44	0.00195347		0.1485		4.55038		0.0602623		NA		0.114986		0.125451		NA		3.11642		0.456315		0.178163		0.264862		1.47254		0.154373		2.04195		0.244692		NA		0.345335		0.329549		NA		0.0486778
117	BAY 105338 (2)	CD	FISTULATING	TRANSPHINCTERIC	477.3	0.44	0.00414187	0.00304767	0.157768	0.153134	2.91749	3.73394	0.406578	0.23342	0.195934	0.195934	0.0659699	0.090478	0.149863	0.137657	0.0298026	0.0298026	3.93314	3.52478	0.459632	0.457974		0.178163		0.264862		1.47254		0.154373	1.84171	1.94183		0.244692	NA	#DIV/0!	0.699603	0.522469	0.225976	0.277763		#DIV/0!		0.0486778
92	H048715-20-B-1	CD	FISTULATING	ANAL	306.3	0.41	NA		0.482972		5.06618		0.274145		NA		0.374833		0.191368		NA		2.81105		0.503894		0.28127		0.113649		1.42661		0.347213		1.95696		0.294855		NA		1.15335		NA		0.414087		0.148577
92	H048715-20-B-1	CD	FISTULATING	ANAL	306.3	0.41	0.0158569	0.0158569	0.809617	0.646295	4.08271	4.57444	1.63775	0.955947	NA	#DIV/0!	0.139713	0.257273	0.32777	0.259569	0.1249	0.1249	3.15568	2.98336	0.386387	0.445141		0.28127		0.113649		1.42661		0.347213	1.18985	1.5734		0.294855	NA	#DIV/0!	3.77247	2.46291	0.354854	0.354854		0.414087		0.148577
20	TIP 535 JR ECF FT INV	CD	FISTULATING	ECF	478.3	0.65	20.8066		0.837464		3.46833		4.48804		3.64152		6.04348		1.82404		1.77503		0.931971		0.929541		2.04938		1.45302		1.0534		1.25162		1.24096		3.36306		1.01392		0.571884		2.76852		NA		3.10733
20	TIP 535 JR ECF FT INV	CD	FISTULATING	ECF	478.3	0.65	25.429	23.1178	1.28541	1.06144	2.1944	2.83136	2.00862	3.24833	6.9316	5.28656	3.75765	4.90057	2.99004	2.40704	2.50415	2.13959	0.539789	0.73588	1.30454	1.11704		2.04938		1.45302		1.0534		1.25162	0.394294	0.817625		3.36306	1.36723	1.19057	1.63561	1.10375	2.58662	2.67757		#DIV/0!		3.10733
21	12240/21 - GI 6239 JR FT INV	CD	FISTULATING	ECF	399.8	0.35	3.85774		26.046		NA		NA		NA		1.66292		3.29633		NA		0.626118				4.15886		1.78436		0.639053		NA		NA		NA		NA		NA		NA
21	12240/21 - GI 6239 JR FT INV	CD	FISTULATING	ECF	399.8	0.35		3.85774		26.046		#DIV/0!		#DIV/0!		#DIV/0!		1.66292		3.29633		#DIV/0!		0.626118		#DIV/0!		4.15886		1.78436	1.2618	0.950424		#DIV/0!		#DIV/0!		#DIV/0!		#DIV/0!		#DIV/0!		#DIV/0!		#DIV/0!		#DIV/0!
132	JR 23234/23 - TIP 1032 JR	CD	FISTULATING	ECF	581.3	0.43	0.786535		0.534577		1.12211		NA		NA		NA		0.515102		NA		4.41248				0.28387		2.29653		0.95764		NA		1.87361		NA		NA		NA		NA
132	JR 23234/23 - TIP 1032 JR	CD	FISTULATING	ECF	581.3	0.43		0.786535		0.534577		1.12211		#DIV/0!		#DIV/0!		#DIV/0!		0.515102		#DIV/0!		4.41248		#DIV/0!		0.28387		2.29653	0.948721	0.95318		#DIV/0!		1.87361		#DIV/0!		#DIV/0!		#DIV/0!		#DIV/0!		#DIV/0!		#DIV/0!
40	51343/21	CD	FISTULATING	ILEAL	151.4	0.83	NA		3.61238		0.612218		NA		NA		3.50233		1.90121		0.990178		1.55002		NA		4.62314		22.3702		0.403114		2.80859		1.62191		2.70776		NA		0.418658		NA		NA		0.555043
40	51343/21	CD	FISTULATING	ILEAL	151.4	0.83	0.0523963	0.0523963	4.95712	4.28475	0.472662	0.54244	0.978453	0.978453	NA	#DIV/0!	3.2955	3.39892	3.34749	2.62435	1.31917	1.15467	0.642439	1.09623	NA	#DIV/0!		4.62314		22.3702		0.403114		2.80859	2.89385	2.25788		2.70776	NA	#DIV/0!	NA	0.418658	NA	#DIV/0!		#DIV/0!		0.555043
7	TIP 559 FIST FT	CD	FISTULATING	ILEALRECTAL	124.4	0.54	NA		8.44518		0.444353		2.12021		NA		1.11305		2.24725		1.39691		0.576381		NA		6.43714		3.3013		0.775478		1.49128		3.2246		NA		NA		1.1986		NA		NA		1.56448
7	TIP 559 FIST FT	CD	FISTULATING	ILEALRECTAL	124.4	0.54	NA	#DIV/0!	14.9212	11.6832	0.581629	0.512991	2.71841	2.41931	NA	#DIV/0!	0.482629	0.797838	4.31422	3.28074	0.942465	1.16969	0.541443	0.558912	NA	#DIV/0!		6.43714		3.3013		0.775478		1.49128	0.651941	1.93827		#DIV/0!	NA	#DIV/0!	2.85692	2.02776	2.01921	2.01921		#DIV/0!		1.56448
90	H137968-11 III	CD	FISTULATING	ILEO-COLIC	912.7	0.21	0.0736884		0.344035		1.68137		0.153726		NA		NA		0.120225		0.0605016		4.02266		NA		0.191542		0.0305586		1.61765		0.0114419		4.16083		NA		0.0527975		NA		NA
90	H137968-11 III	CD	FISTULATING	ILEO-COLIC	912.7	0.21		0.0736884		0.344035		1.68137		0.153726		#DIV/0!		#DIV/0!		0.120225		0.0605016		4.02266		#DIV/0!		0.191542		0.0305586	1.33287	1.47526		0.0114419		4.16083		#DIV/0!		0.0527975		#DIV/0!		#DIV/0!		#DIV/0!		#DIV/0!
86	H060237-12 VIII	CD	FISTULATING	ILEO-PERI	1103.9	0.32	NA		NA		1.29468		NA		NA		NA		NA		NA		1.83453		NA		20.7017		NA		1.0251		NA		3.42862		NA		NA		NA		NA
86	H060237-12 VIII	CD	FISTULATING	ILEO-PERI	1103.9	0.32		#DIV/0!		#DIV/0!		1.29468		#DIV/0!		#DIV/0!		#DIV/0!		#DIV/0!		#DIV/0!		1.83453		#DIV/0!		20.7017		#DIV/0!	1.0672	1.04615		#DIV/0!		3.42862		#DIV/0!		#DIV/0!		#DIV/0!		#DIV/0!		#DIV/0!		#DIV/0!
98	H094350-21-1-10	CD	FISTULATING	ILEOCAECAL	850.3	0.44	3.28605		4.81261		2.21324		1.34774		0.292537		1.13771		1.15826		1.18063		4.7442		NA		1.60621		9.05407		2.71906		0.553477		1.24061		NA		2.76184		NA		NA
98	H094350-21-1-10	CD	FISTULATING	ILEOCAECAL	850.3	0.44		3.28605		4.81261		2.21324		1.34774		0.292537		1.13771		1.15826		1.18063		4.7442		#DIV/0!		1.60621		9.05407	2.36436	2.54171		0.553477		1.24061		#DIV/0!		2.76184		#DIV/0!		#DIV/0!		#DIV/0!		#DIV/0!
85	H079501-12 V	CD	FISTULATING	SIGMOID-ILEAL	928.1	0.37	NA		NA		1.16417		NA		NA		NA		NA		NA		1.64049				NA		NA		0.941882		NA		1.36029		NA		NA		NA		NA
85	H079501-12 V	CD	FISTULATING	SIGMOID-ILEAL	928.1	0.37		#DIV/0!		#DIV/0!		1.16417		#DIV/0!		#DIV/0!		#DIV/0!		#DIV/0!		#DIV/0!		1.64049		#DIV/0!		#DIV/0!		#DIV/0!	0.958506	0.950194		#DIV/0!		1.36029		#DIV/0!		#DIV/0!		#DIV/0!		#DIV/0!		#DIV/0!		#DIV/0!
94	H035829-17-1-19	CD	FISTULATING	TI	267.9	0.18	NA		NA		5.11402		NA		NA		NA		NA		NA		4.23758				NA		NA		2.20336		NA		0.851558		NA		NA		NA		NA
94	H035829-17-1-19	CD	FISTULATING	TI	267.9	0.18		#DIV/0!		#DIV/0!		5.11402		#DIV/0!		#DIV/0!		#DIV/0!		#DIV/0!		#DIV/0!		4.23758		#DIV/0!		#DIV/0!		#DIV/0!	2.19743	2.2004		#DIV/0!		0.851558		#DIV/0!		#DIV/0!		#DIV/0!		#DIV/0!		#DIV/0!		#DIV/0!

## Sheet: Sorted Run 10&11
					EPCAM	WNT5A	MKI67	FZD5	CCL19	FZD7	LRP5	RYK	F3	LGR5
22	13270/21 - TIP 473 JR FT INV	CD	FISTULATING	ILEOCOLIC	0.029168	2.26194	0.296131	0.0872	4.16346	0.459738	0.449596	4.94209	3.51227	NA
36	37317/21	CD	FISTULATING	ILEOCAECAL	NA	5.30814	0.410524	NA	12.7206	0.259032	10.9177	5.06002	1.81304	NA
37	35259/13	CD	FISTULATING	ILEAL SIGMOID	29.0996	NA	NA	NA	4.35466	NA	27.9452	2.62699	5.35387	NA
95	H036588-17-1-6	CD	FISTULATING	ILEO-COLIC	0.123631	NA	2.46453	1.2611	0.128441	4.6738	0.561445	0.622229	NA	2.33754
96	H113385-21-2-6	CD	FISTULATING	COLOCUTANEOUS	0.339977	0.0790162	1.33125	0.9882	0.0549397	2.5633	0.230463	0.289811	0.115953	0.694345
104	H026534-12	CD	FISTULATING	ILEO-PERITONEAL	0.130848	NA	1.12183	1.66	0.236616	4.40702	NA	0.116095	0.026683	NA
38	17451/20	CD	FISTULATING	ILEOCAECAL	7.70251	NA	0.568593	1.05521	0.500651	0.919992	1.00205	2.16951	0.340608	0.162139
39	22046/20	CD	FISTULATING	NON-PERIANAL	NA	3.53693	1.12645	1.35006	4.49308	0.779809	1.89555	2.18207	2.23936	NA
41	31183/22	CD	FISTULATING	TERMINAL ILEAL	1.73522	0.410206	1.10239	0.388538	7.60448	0.702674	0.810242	3.01877	1.00648	4.24409
63	21526/20 FT INV	CD	FISTULATING	NON-PERIANAL (?)	NA	7.25942	NA	NA	23.1845	4.40403	NA	1.25556	4.0492	NA
81	JR 36911/11	CD	FISTULATING	ILEOCOLIC	NA	NA	2.27626	1.15479	NA	3.92371	NA	NA	NA	NA
93	H086068-17-2-3	CD	FISTULATING	SUBCUTANEOUS	0.0124786	NA	2.98575	1.7869	0.0275342	4.12718	NA	0.00854582	NA	NA
131	JR 20291/22	CD	FISTULATING	PERIANAL	0.0242854	2.03632	0.303415	0.127674	0.363017	0.0580876	NA	0.857068	1.09379	NA
79	50621	DD	FISTULATING	DIVERTICULAR	72.6614	NA	7.09043	6.3936	8.9828	5.5368	NA	6.85579	5.22963	NA
82	18170/21	DD	FISTULATING	DIVERTICULAR	18.9214	NA	1.51012	2.997	10.0488	0.0566639	NA	11.9447	7.19988	NA
16	GI 6968 FT	HEALTHY	NA	NA	3.033	0.209308	0.512369	2.40813	1.58778	0.626836	1.0678	0.599735	1.4154	1.31321
17	TIP 633 FT	HEALTHY	NA	NA	26.0383	NA	NA	NA	NA	NA	NA	25.1684	NA	NA
32	TIP 522 FT	HEALTHY	NA	NA	0.654725	0.22276	0.575869	1.39343	0.158878	0.853996	0.752285	1.51653	0.218428	1.95071
34	53038/21 - TIP 633 JR FT	HEALTHY	NA	NA	NA	NA	NA	NA	NA	NA	NA	NA	NA	NA
49	GI 8366 FT (1) INV	HEALTHY	NA	NA	4.77482	NA	2.32773	2.04363	NA	0.8945	0.808884	0.332404	0.951322	0.567283
68	JR 15707/22	NON-CD	FISTULATING	PERIANAL	NA	NA	NA	NA	NA	NA	NA	NA	NA	NA
70	729/20	NON-CD	FISTULATING	PERIANAL	NA	NA	1.51433	1.0952	0.110216	2.27316	NA	0.00468438	NA	0.616122
71	20687/20	NON-CD	FISTULATING	PERIANAL	NA	0.257343	0.833631	0.9267	0.261021	1.2531	0.120139	0.335265	0.11843	NA
80	JR 37405/21	NON-CD	FISTULATING	PERIANAL	0.155813	4.09587	0.16534	0.2849	NA	0.177967	0.46897	5.6536	2.12598	NA
		Sample Set	Assay
	Run 1	A	A
	Run 2	A RPT	A RPT
	Run 3	B	A(2) (A - FZD5 NOT IL11)
	Run 4	A	B
	Run 5	B	B
	Run 6	A	C
	Run 7	C	A(2)
	Run 8	C	B
	Run 9	D	A(2)
	Run 10	D	A(2)
	Run 11	E	A(2)
	Run 12	D	B(2)
	Run 13	E	B(2)
	Run 14	F	A(2)
	Run 15	F	B(2)
